# Supplementary material for: Meta-connectomic analysis maps consistent, reproducible, and transcriptionally relevant functional connectome hubs in the human brain
Source: Commun Biol. 2022 Oct 4;5:1056. doi: 10.1038/s42003-022-04028-x (PMC9532385; doi:10.1038/s42003-022-04028-x)
Supplement: Supplementary file 4 — Supplementary Data 1-10 [file 42003_2022_4028_MOESM4_ESM.xlsx]

## Sheet: Supplementary Data 1
	Supplementary Data 1. Genes' contribution to the XGBoost classifier.
	Entrez ID	Gene symbol	Contribution(%)
	1136	CHRNA3	3.064
	2878	GPX3	2.7506
	7026	NR2F2	2.1249
	148281	SYT6	0.79786
	79961	DENND2D	0.71311
	10268	RAMP3	0.69547
	84623	KIRREL3	0.64623
	6330	SCN4B	0.62438
	284415	VSTM1	0.57088
	83259	PCDH11Y	0.49541
	27328	PCDH11X	0.47192
	5396	PRRX1	0.36287
	7301	TYRO3	0.36284
	386618	KCTD4	0.3451
	26577	PCOLCE2	0.33436
	80307	FER1L4	0.33225
	387496	RASL11A	0.32616
	29798	C2orf27A	0.31066
	127833	SYT2	0.25142
	6866	TAC3	0.24792
	1959	EGR2	0.24571
	161931	ADAD2	0.24105
	144402	CPNE8	0.23519
	419	ART3	0.23131
	85301	COL27A1	0.21579
	1290	COL5A2	0.21363
	2161	F12	0.21316
	51222	ZNF219	0.21188
	55244	SLC47A1	0.20858
	83547	RILP	0.20308
	3350	HTR1A	0.19785
	51083	GAL	0.19542
	27319	BHLHE22	0.19066
	3290	HSD11B1	0.17968
	342667	STAC2	0.17444
	5937	RBMS1	0.17334
	55686	MREG	0.17245
	4609	MYC	0.16922
	7276	TTR	0.16455
	57092	PCNP	0.15586
	9636	ISG15	0.15341
	4744	NEFH	0.14997
	2214	FCGR3A	0.14714
	57821	CCDC181	0.147
	441204	LOC441204	0.14402
	1300	COL10A1	0.14376
	83539	CHST9	0.13491
	51454	GULP1	0.13237
	4212	MEIS2	0.13037
	400745	SH2D5	0.12888
	84957	RELT	0.12347
	430	ASCL2	0.11976
	3175	ONECUT1	0.11777
	654790	PCP4L1	0.11505
	7162	TPBG	0.11284
	4703	NEB	0.10827
	26002	MOXD1	0.10764
	1032	CDKN2D	0.10732
	6482	ST3GAL1	0.10595
	837	CASP4	0.1053
	90196	SYS1	0.10223
	3985	LIMK2	0.10096
	2564	GABRE	0.1009
	148022	TICAM1	0.098689
	1958	EGR1	0.096049
	84250	SLF1	0.094154
	150365	MEI1	0.094134
	6750	SST	0.09278
	2731	GLDC	0.092306
	3196	TLX2	0.091857
	153020	RASGEF1B	0.09159
	222537	HS3ST5	0.084055
	54793	KCTD9	0.082967
	93099	DMKN	0.081861
	147	ADRA1B	0.077745
	114815	SORCS1	0.077222
	90523	MLIP	0.074823
	78990	OTUB2	0.073486
	9127	P2RX6	0.073195
	84168	ANTXR1	0.072525
	56937	PMEPA1	0.07245
	60492	CCDC90B	0.072153
	2104	ESRRG	0.071746
	176	ACAN	0.071626
	29071	C1GALT1C1	0.071496
	83959	SLC4A11	0.071467
	1029	CDKN2A	0.070243
	80774	LIMD2	0.069674
	127396	ZNF684	0.06917
	326624	RAB37	0.06913
	343099	CCDC18	0.066029
	7200	TRH	0.065873
	624	BDKRB2	0.065869
	2355	FOSL2	0.065479
	79644	SRD5A3	0.064202
	84109	QRFPR	0.06395
	9938	ARHGAP25	0.063814
	7291	TWIST1	0.062788
	55907	CMAS	0.061859
	91754	NEK9	0.061778
	64926	RASAL3	0.061194
	51339	DACT1	0.059351
	9362	CPNE6	0.058822
	9665	MARF1	0.057812
	5409	PNMT	0.05781
	771	CA12	0.057701
	10301	DLEU1	0.057678
	4013	VWA5A	0.056744
	83707	TRPT1	0.05635
	134265	AFAP1L1	0.05627
	80351	TNKS2	0.055981
	22891	ZNF365	0.055546
	55729	ATF7IP	0.055353
	23539	SLC16A8	0.055107
	200728	TMEM17	0.05492
	10983	CCNI	0.054448
	10184	LHFPL2	0.05426
	23600	AMACR	0.054047
	108	ADCY2	0.053753
	57194	ATP10A	0.053287
	23556	PIGN	0.052927
	301	ANXA1	0.05277
	341	APOC1	0.052754
	2004	ELK3	0.052728
	54550	NECAB2	0.052599
	22821	RASA3	0.052371
	389941	C1QL3	0.052349
	5121	PCP4	0.052325
	9607	CARTPT	0.05225
	150726	FBXO41	0.052239
	84189	SLITRK6	0.052132
	93183	PIGM	0.051878
	64794	DDX31	0.051651
	79814	AGMAT	0.051511
	29079	MED4	0.051336
	23302	WSCD1	0.051129
	286133	SCARA5	0.051001
	9459	ARHGEF6	0.050961
	56935	SMCO4	0.05096
	147463	ANKRD29	0.050735
	1346	COX7A1	0.050417
	56063	TMEM234	0.050378
	1490	CTGF	0.050367
	5090	PBX3	0.0494
	5173	PDYN	0.048817
	26009	ZZZ3	0.048186
	2782	GNB1	0.047967
	26353	HSPB8	0.047797
	5992	RFX4	0.047497
	3783	KCNN4	0.047423
	23101	MCF2L2	0.047241
	23178	PASK	0.04611
	6845	VAMP7	0.045942
	4130	MAP1A	0.045733
	132332	TMEM155	0.045612
	5358	PLS3	0.045535
	4017	LOXL2	0.045342
	10395	DLC1	0.045156
	64208	POPDC3	0.045151
	5592	PRKG1	0.044987
	2674	GFRA1	0.044611
	23406	COTL1	0.044489
	3787	KCNS1	0.044108
	4345	CD200	0.043992
	56895	AGPAT4	0.043815
	793	CALB1	0.043767
	223117	SEMA3D	0.043713
	56133	PCDHB2	0.043568
	57526	PCDH19	0.04351
	10417	SPON2	0.042958
	57642	COL20A1	0.04266
	9282	MED14	0.042608
	50863	NTM	0.042458
	408263	FNDC9	0.042435
	23333	DPY19L1	0.042401
	83442	SH3BGRL3	0.042323
	286075	ZNF707	0.042161
	79825	EFCC1	0.042116
	57722	IGDCC4	0.042084
	200879	LIPH	0.041895
	727936	GXYLT2	0.04187
	4062	LY6H	0.041711
	81627	TRMT1L	0.041367
	6660	SOX5	0.04125
	22829	NLGN4Y	0.041097
	4004	LMO1	0.04099
	54994	GID8	0.040877
	54	ACP5	0.040611
	116496	FAM129A	0.040529
	23007	PLCH1	0.04021
	2766	GMPR	0.040092
	5176	SERPINF1	0.039798
	151195	CCNYL1	0.039796
	5141	PDE4A	0.039673
	9033	PKD2L1	0.039495
	260434	PYDC1	0.039444
	80254	CEP63	0.039187
	639	PRDM1	0.039122
	81569	ACTL8	0.038768
	124857	WFIKKN2	0.03874
	1381	CRABP1	0.038715
	79822	ARHGAP28	0.038669
	7025	NR2F1	0.038658
	23025	UNC13A	0.038633
	23283	CSTF2T	0.038485
	23170	TTLL12	0.038468
	1520	CTSS	0.038346
	4708	NDUFB2	0.038316
	54851	ANKRD49	0.038211
	129684	CNTNAP5	0.03821
	81620	CDT1	0.038077
	64919	BCL11B	0.037938
	94233	OPN4	0.037864
	56967	C14orf132	0.037831
	2843	GPR20	0.037767
	128869	PIGU	0.037655
	10440	TIMM17A	0.037625
	5167	ENPP1	0.037581
	283420	CLEC9A	0.037522
	117177	RAB3IP	0.037471
	6934	TCF7L2	0.03744
	9540	TP53I3	0.037342
	1774	DNASE1L1	0.037119
	439921	MXRA7	0.037114
	8520	HAT1	0.036964
	9699	RIMS2	0.036959
	9651	PLCH2	0.03688
	3434	IFIT1	0.036861
	92737	DNER	0.036824
	4014	LOR	0.036815
	3726	JUNB	0.036668
	84628	NTNG2	0.036547
	2790	GNG10	0.036323
	138716	RPP25L	0.036235
	57003	CCDC47	0.036167
	79958	DENND1C	0.036143
	55733	HHAT	0.035964
	64318	NOC3L	0.03586
	83643	CCDC3	0.035834
	4215	MAP3K3	0.035797
	55321	TMEM74B	0.035793
	6004	RGS16	0.03559
	200958	MUC20	0.035456
	55039	TRMT12	0.035446
	7067	THRA	0.035436
	84818	IL17RC	0.035359
	83690	CRISPLD1	0.035333
	10565	ARFGEF1	0.035221
	6948	TCN2	0.035185
	999	CDH1	0.034813
	10333	TLR6	0.034786
	24147	FJX1	0.0347
	25822	DNAJB5	0.034624
	51363	CHST15	0.034621
	56848	SPHK2	0.034573
	10988	METAP2	0.034477
	10142	AKAP9	0.034459
	6641	SNTB1	0.034306
	122769	LRR1	0.034276
	1284	COL4A2	0.034274
	6444	SGCD	0.034226
	27335	EIF3K	0.03421
	90390	MED30	0.034171
	114818	KLHL29	0.034069
	131474	CHCHD4	0.034035
	162494	RHBDL3	0.034012
	10325	RRAGB	0.033983
	814	CAMK4	0.033902
	7574	ZNF26	0.033793
	80119	PIF1	0.033769
	885	CCK	0.033698
	168002	DACT2	0.033366
	4528	MTIF2	0.033315
	143689	PIWIL4	0.03324
	10613	ERLIN1	0.033208
	6059	ABCE1	0.033185
	54970	TTC12	0.033012
	3957	LGALS2	0.032969
	5662	PSD	0.032952
	10371	SEMA3A	0.032351
	22826	DNAJC8	0.031924
	7139	TNNT2	0.031769
	9863	MAGI2	0.03165
	22871	NLGN1	0.031644
	10673	TNFSF13B	0.031628
	10522	DEAF1	0.031592
	123041	SLC24A4	0.031587
	26095	PTPN20	0.031448
	945	CD33	0.031379
	3679	ITGA7	0.031378
	64766	S100PBP	0.031319
	441027	TMEM150C	0.031304
	23105	FSTL4	0.031248
	84294	UTP23	0.03122
	9630	GNA14	0.031216
	1063	CENPF	0.03121
	65080	MRPL44	0.031077
	25855	BRMS1	0.030983
	8407	TAGLN2	0.030975
	64847	SPATA20	0.030751
	79651	RHBDF2	0.030652
	23303	KIF13B	0.030621
	713	C1QB	0.030558
	4824	NKX3-1	0.030541
	10739	RFPL2	0.030524
	3949	LDLR	0.030473
	4878	NPPA	0.030439
	286	ANK1	0.03041
	54874	FNBP1L	0.030409
	27346	TMEM97	0.030359
	10590	SCGN	0.030346
	3575	IL7R	0.030322
	10939	AFG3L2	0.030301
	285498	RNF212	0.030221
	388581	C1QTNF12	0.030179
	10874	NMU	0.03016
	642273	FAM110C	0.030099
	83854	ANGPTL6	0.029773
	10894	LYVE1	0.029751
	3937	LCP2	0.02969
	22973	LAMB2P1	0.029472
	29128	UHRF1	0.02945
	54997	TESC	0.029365
	10021	HCN4	0.029149
	51668	HSPB11	0.029143
	10797	MTHFD2	0.029142
	5324	PLAG1	0.029113
	83862	TMEM120A	0.029098
	3910	LAMA4	0.029058
	4355	MPP2	0.029057
	5316	PKNOX1	0.028949
	80263	TRIM45	0.028914
	23630	KCNE5	0.02883
	55790	CSGALNACT1	0.028762
	4092	SMAD7	0.0287
	9535	GMFG	0.028661
	58157	NGB	0.028649
	8557	TCAP	0.028379
	2864	FFAR1	0.028367
	11251	PTGDR2	0.028316
	344758	GPR149	0.028285
	138162	C9orf116	0.028232
	154091	SLC2A12	0.028174
	7097	TLR2	0.028105
	7358	UGDH	0.028087
	359845	RFLNB	0.028072
	6332	SCN7A	0.028004
	152189	CMTM8	0.027858
	8013	NR4A3	0.027842
	286495	TTC3P1	0.02776
	148213	ZNF681	0.02773
	1307	COL16A1	0.02771
	145957	NRG4	0.027636
	24141	LAMP5	0.02762
	3082	HGF	0.027597
	203	AK1	0.027551
	56257	MEPCE	0.027529
	22873	DZIP1	0.027527
	25941	TPGS2	0.027486
	8099	CDK2AP1	0.027455
	27255	CNTN6	0.027426
	80115	BAIAP2L2	0.02735
	1813	DRD2	0.027329
	54873	PALMD	0.027313
	11248	NXPH3	0.027283
	641649	TMEM91	0.02727
	1116	CHI3L1	0.027261
	4157	MC1R	0.027251
	5318	PKP2	0.027229
	2644	GCHFR	0.027201
	7123	CLEC3B	0.027192
	23129	PLXND1	0.027118
	4055	LTBR	0.027038
	57689	LRRC4C	0.027018
	79656	BEND5	0.026994
	2800	GOLGA1	0.026975
	57162	PELI1	0.026853
	5154	PDGFA	0.026701
	283345	RPL13P5	0.026565
	23504	RIMBP2	0.026549
	81704	DOCK8	0.026463
	7434	VIPR2	0.026397
	4008	LMO7	0.02639
	122786	FRMD6	0.02639
	84289	ING5	0.026389
	126147	NTN5	0.026291
	8324	FZD7	0.026271
	4233	MET	0.026244
	50486	G0S2	0.026194
	10690	FUT9	0.026105
	4892	NRAP	0.026079
	23175	LPIN1	0.026079
	1393	CRHBP	0.026062
	366	AQP9	0.026057
	30820	KCNIP1	0.02597
	6578	SLCO2A1	0.025924
	9820	CUL7	0.025914
	8266	UBL4A	0.025815
	51265	CDKL3	0.025775
	6605	SMARCE1	0.025768
	284018	C17orf58	0.025742
	91133	L3MBTL4	0.025683
	8739	HRK	0.025613
	5368	PNOC	0.025562
	7545	ZIC1	0.025493
	56172	ANKH	0.025461
	378884	NHLRC1	0.025333
	2159	F10	0.025316
	6277	S100A6	0.025293
	25928	SOSTDC1	0.025286
	4836	NMT1	0.025265
	7088	TLE1	0.025208
	79742	CXorf36	0.025179
	6860	SYT4	0.025116
	201456	FBXO15	0.025114
	51361	HOOK1	0.025112
	4330	MN1	0.025099
	7781	SLC30A3	0.025081
	26010	SPATS2L	0.025032
	8941	CDK5R2	0.025019
	326	AIRE	0.025017
	339479	BRINP3	0.024965
	7805	LAPTM5	0.024958
	3768	KCNJ12	0.024955
	4125	MAN2B1	0.024904
	84901	NFATC2IP	0.024863
	4885	NPTX2	0.02484
	56901	NDUFA4L2	0.024831
	284454	LOC284454	0.024729
	25816	TNFAIP8	0.024647
	2596	GAP43	0.024628
	7223	TRPC4	0.024614
	26167	PCDHB5	0.024596
	56884	FSTL5	0.024576
	56647	BCCIP	0.02446
	285489	DOK7	0.024402
	5816	PVALB	0.024344
	5067	CNTN3	0.024309
	8767	RIPK2	0.024287
	64123	ADGRL4	0.024277
	133	ADM	0.024269
	1006	CDH8	0.024225
	91977	MYOZ3	0.024204
	9318	COPS2	0.024173
	79778	MICALL2	0.024158
	55105	GPATCH2	0.024132
	5723	PSPH	0.024127
	9255	AIMP1	0.024096
	144608	C12orf60	0.024026
	388886	LRRC75B	0.023934
	389906	LOC389906	0.023909
	9314	KLF4	0.023906
	7188	TRAF5	0.023804
	55220	KLHDC8A	0.02378
	2512	FTL	0.023759
	84034	EMILIN2	0.023756
	57478	USP31	0.023744
	377677	CA13	0.023709
	3695	ITGB7	0.023693
	440138	ALG11	0.023591
	4363	ABCC1	0.023579
	3183	HNRNPC	0.023551
	29090	TIMM21	0.023521
	10457	GPNMB	0.023449
	9053	MAP7	0.023429
	57709	SLC7A14	0.023403
	3762	KCNJ5	0.023391
	197	AHSG	0.023353
	64859	NABP1	0.023329
	10683	DLL3	0.023299
	113835	ZNF257	0.023286
	9497	SLC4A7	0.023256
	84688	C9orf24	0.023252
	190	NR0B1	0.023239
	57546	PDP2	0.023199
	56925	LXN	0.023196
	58488	PCTP	0.023194
	2353	FOS	0.023171
	26136	TES	0.02315
	140578	CHODL	0.023101
	9447	AIM2	0.023096
	9603	NFE2L3	0.023092
	122416	ANKRD9	0.023025
	26232	FBXO2	0.023007
	5361	PLXNA1	0.022946
	5983	RFC3	0.022937
	9123	SLC16A3	0.022905
	60495	HPSE2	0.022898
	3600	IL15	0.022873
	94122	SYTL5	0.022864
	613212	CTXN3	0.022831
	64333	ARHGAP9	0.022811
	445	ASS1	0.022808
	64943	NT5DC2	0.022789
	7360	UGP2	0.022788
	23642	SNHG1	0.022784
	268	AMH	0.022709
	2162	F13A1	0.022709
	362	AQP5	0.022613
	347730	LRRTM1	0.022583
	100270746	LOC100270746	0.022557
	389362	PSMG4	0.02255
	201294	UNC13D	0.022535
	6168	RPL37A	0.022534
	79987	SVEP1	0.022532
	9099	USP2	0.02253
	2742	GLRA2	0.022522
	23114	NFASC	0.022518
	6230	RPS25	0.022503
	90025	UBE3D	0.022499
	10231	RCAN2	0.022481
	3909	LAMA3	0.022478
	23583	SMUG1	0.022442
	65082	VPS33A	0.022433
	4487	MSX1	0.022414
	55210	ATAD3A	0.022356
	7993	UBXN8	0.022322
	84976	DISP1	0.022291
	201780	SLC10A4	0.022282
	57149	LYRM1	0.022279
	55509	BATF3	0.022185
	51635	DHRS7	0.022179
	7007	TECTA	0.022107
	23508	TTC9	0.022107
	213	ALB	0.0221
	146	ADRA1D	0.022072
	4241	MELTF	0.022038
	5294	PIK3CG	0.022014
	163	AP2B1	0.021982
	1263	PLK3	0.021964
	8817	FGF18	0.021895
	6125	RPL5	0.021862
	6335	SCN9A	0.021853
	130399	ACVR1C	0.021831
	27163	NAAA	0.021829
	1268	CNR1	0.021818
	116441	TM4SF18	0.021784
	79898	ZNF613	0.021754
	84674	CARD6	0.021734
	63920	ZBED8	0.021726
	649	BMP1	0.021723
	1846	DUSP4	0.021706
	83875	BCO2	0.021698
	6256	RXRA	0.021697
	5727	PTCH1	0.021686
	12	SERPINA3	0.021678
	169200	TMEM64	0.021584
	54482	TRMT13	0.021567
	283	ANG	0.021536
	93323	HAUS8	0.021532
	4886	NPY1R	0.021503
	3624	INHBA	0.021495
	92126	DSEL	0.021481
	344901	OSTN	0.021481
	54757	FAM20A	0.021475
	1429	CRYZ	0.021458
	9734	HDAC9	0.021458
	367	AR	0.02145
	435	ASL	0.02144
	836	CASP3	0.02144
	51104	ABHD17B	0.021422
	2956	MSH6	0.021388
	440248	HERC2P9	0.021345
	6653	SORL1	0.021343
	283742	FAM98B	0.021337
	118429	ANTXR2	0.021322
	254170	FBXO33	0.021304
	5179	PENK	0.02127
	646658	SYNDIG1L	0.021243
	8880	FUBP1	0.021234
	81570	CLPB	0.021233
	93082	NEURL3	0.02123
	22837	COBLL1	0.021152
	28973	MRPS18B	0.021121
	8291	DYSF	0.021118
	9878	TOX4	0.021071
	203328	SUSD3	0.021065
	59352	LGR6	0.021059
	10286	BCAS2	0.02105
	4026	LPP	0.021048
	84144	SYDE2	0.020999
	23305	ACSL6	0.020998
	4760	NEUROD1	0.020982
	132204	SYNPR	0.020966
	57541	ZNF398	0.020951
	79762	C1orf115	0.020939
	79921	TCEAL4	0.02086
	5170	PDPK1	0.020854
	81552	VOPP1	0.020844
	5630	PRPH	0.020828
	23090	ZNF423	0.020822
	9172	MYOM2	0.020817
	29958	DMGDH	0.020795
	23429	RYBP	0.020784
	256130	TMEM196	0.02078
	9586	CREB5	0.020778
	6251	RSU1	0.020763
	51499	TRIAP1	0.020733
	8493	PPM1D	0.020726
	9223	MAGI1	0.020649
	93081	TEX30	0.020629
	2900	GRIK4	0.020613
	6518	SLC2A5	0.020584
	10578	GNLY	0.020576
	728448	PPIEL	0.020574
	4636	MYL5	0.02057
	10666	CD226	0.020531
	348013	TMEM255B	0.020524
	57410	SCYL1	0.020466
	347688	TUBB8	0.020459
	150372	NFAM1	0.020435
	53838	C11orf24	0.020434
	60493	FASTKD5	0.020431
	2199	FBLN2	0.020427
	9228	DLGAP2	0.020411
	8792	TNFRSF11A	0.020404
	134548	SOWAHA	0.020394
	9466	IL27RA	0.020341
	776	CACNA1D	0.020299
	2888	GRB14	0.020279
	11343	MGLL	0.020259
	129049	SGSM1	0.020238
	5212	VIT	0.020229
	201191	SAMD14	0.020222
	79442	LRRC2	0.020206
	6892	TAPBP	0.020201
	23023	TMCC1	0.020179
	5696	PSMB8	0.020169
	6992	PPP1R11	0.020154
	53981	CPSF2	0.020101
	441666	LOC441666	0.020057
	55897	MESP1	0.020002
	79876	UBA5	0.019987
	84950	PRPF38A	0.019977
	200844	C3orf67	0.019974
	433	ASGR2	0.019972
	654	BMP6	0.019938
	84858	ZNF503	0.019895
	30818	KCNIP3	0.019879
	3984	LIMK1	0.019869
	85478	CCDC65	0.01984
	9722	NOS1AP	0.019834
	7038	TG	0.019829
	93663	ARHGAP18	0.019798
	285	ANGPT2	0.019797
	5031	P2RY6	0.019762
	7111	TMOD1	0.019751
	9508	ADAMTS3	0.019748
	22874	PLEKHA6	0.019736
	219749	ZNF25	0.019731
	9340	GLP2R	0.019727
	1845	DUSP3	0.019723
	84529	C15orf41	0.01968
	3081	HGD	0.019678
	8569	MKNK1	0.019619
	6925	TCF4	0.019617
	54487	DGCR8	0.019597
	2828	GPR4	0.019596
	5082	PDCL	0.019587
	440279	UNC13C	0.019582
	80264	ZNF430	0.019576
	56302	TRPV5	0.019501
	8913	CACNA1G	0.019452
	8804	CREG1	0.019438
	283576	ZDHHC22	0.019429
	9507	ADAMTS4	0.019418
	1291	COL6A1	0.019368
	641700	ECSCR	0.019355
	56652	TWNK	0.019328
	10636	RGS14	0.019323
	55800	SCN3B	0.019292
	56034	PDGFC	0.019292
	1745	DLX1	0.019289
	222553	SLC35F1	0.019177
	8030	CCDC6	0.019175
	255877	BCL6B	0.019167
	8509	NDST2	0.019133
	56999	ADAMTS9	0.019126
	348801	LNP1	0.019125
	353500	BMP8A	0.019125
	9423	NTN1	0.019071
	159686	CFAP58	0.019067
	10458	BAIAP2	0.019038
	1607	DGKB	0.019029
	5582	PRKCG	0.019029
	65981	CAPRIN2	0.019003
	80714	PBX4	0.018981
	4715	NDUFB9	0.018976
	2009	EML1	0.018966
	123688	HYKK	0.018942
	3881	KRT31	0.018929
	10466	COG5	0.018929
	54361	WNT4	0.018901
	55325	UFSP2	0.018886
	85459	CEP295	0.018882
	145173	B3GLCT	0.018875
	55130	ARMC4	0.018874
	9077	DIRAS3	0.018865
	55273	TMEM100	0.018863
	81575	APOLD1	0.018856
	57190	SELENON	0.018842
	25907	TMEM158	0.018818
	79703	C11orf80	0.018812
	147179	WIPF2	0.01881
	57128	LYRM4	0.018793
	65989	DLK2	0.018776
	22974	TPX2	0.018747
	57562	CEP126	0.018735
	93426	SYCE1	0.018688
	55610	VPS50	0.018682
	65251	ZNF649	0.018648
	27316	RBMX	0.018631
	57222	ERGIC1	0.018629
	55853	IDI2-AS1	0.018576
	79635	CCDC121	0.01856
	55004	LAMTOR1	0.018558
	57118	CAMK1D	0.018558
	9518	GDF15	0.018551
	132720	FAM241A	0.018551
	64841	GNPNAT1	0.018535
	2968	GTF2H4	0.018527
	340526	RTL5	0.018511
	25975	EGFL6	0.018487
	3291	HSD11B2	0.01847
	23287	AGTPBP1	0.018431
	285761	DCBLD1	0.018394
	644139	PIRT	0.018394
	284403	WDR62	0.018377
	81029	WNT5B	0.018375
	30	ACAA1	0.018359
	240	ALOX5	0.018336
	9023	CH25H	0.018297
	55664	CDC37L1	0.018297
	3843	IPO5	0.018294
	134429	STARD4	0.018292
	7442	TRPV1	0.018286
	3632	INPP5A	0.018285
	90293	KLHL13	0.018221
	1392	CRH	0.018159
	4236	MFAP1	0.018156
	2	A2M	0.01815
	26007	TKFC	0.018109
	4430	MYO1B	0.018107
	51322	WAC	0.018104
	1007	CDH9	0.018066
	26166	RGS22	0.018046
	2000	ELF4	0.018045
	23245	ASTN2	0.018036
	90525	SHF	0.018035
	283219	KCTD21	0.01802
	5971	RELB	0.018012
	54661	PCDHB17P	0.018011
	80336	PABPC1L	0.018007
	81855	SFXN3	0.018005
	79086	SMIM7	0.018003
	7138	TNNT1	0.017987
	4606	MYBPC2	0.017986
	3598	IL13RA2	0.017981
	728464	METTL24	0.01798
	8654	PDE5A	0.017969
	22976	PAXIP1	0.017966
	353497	POLN	0.017954
	195814	SDR16C5	0.017944
	221322	TBC1D32	0.017937
	54508	EPB41L4A-AS2	0.017926
	4837	NNMT	0.017924
	55568	GALNT10	0.017885
	4129	MAOB	0.017884
	55103	RALGPS2	0.017844
	51000	SLC35B3	0.017836
	55339	WDR33	0.017835
	29946	SERTAD3	0.01782
	51466	EVL	0.017814
	5990	RFX2	0.017802
	5118	PCOLCE	0.017742
	129450	TYW5	0.017725
	22	ABCB7	0.017701
	10581	IFITM2	0.017653
	2730	GCLM	0.017644
	85407	NKD1	0.01763
	80036	TRPM3	0.01762
	246126	TXLNGY	0.017608
	4542	MYO1F	0.017593
	26056	RAB11FIP5	0.017559
	2280	FKBP1A	0.017546
	64073	C19orf33	0.01748
	53405	CLIC5	0.017462
	497190	CLEC18B	0.01744
	2078	ERG	0.017437
	11164	NUDT5	0.017425
	9057	SLC7A6	0.01742
	283284	IGSF22	0.017416
	83698	CALN1	0.01739
	3385	ICAM3	0.017382
	4647	MYO7A	0.017379
	3689	ITGB2	0.017367
	80152	CENPT	0.017357
	355	FAS	0.017329
	79649	MAP7D3	0.017317
	3108	HLA-DMA	0.017314
	3303	HSPA1A	0.01729
	26032	SUSD5	0.017289
	29109	FHOD1	0.017283
	56164	STK31	0.017282
	23275	POFUT2	0.017252
	10230	NBR2	0.017251
	285755	PPIL6	0.017247
	6451	SH3BGRL	0.017246
	283234	CCDC88B	0.017224
	79741	CCDC7	0.017176
	5802	PTPRS	0.017172
	120425	JAML	0.017172
	51009	DERL2	0.01717
	3485	IGFBP2	0.01716
	8462	KLF11	0.017148
	84465	MEGF11	0.017137
	26047	CNTNAP2	0.017121
	4603	MYBL1	0.017082
	57495	NWD2	0.017077
	135228	CD109	0.017056
	84527	ZNF559	0.017054
	4616	GADD45B	0.017042
	10100	TSPAN2	0.017024
	55657	ZNF692	0.017019
	83989	FAM172A	0.017019
	6397	SEC14L1	0.017003
	85397	RGS8	0.017
	113026	PLCD3	0.016987
	51588	PIAS4	0.016986
	10203	CALCRL	0.016977
	701	BUB1B	0.016975
	60684	TRAPPC11	0.016972
	4091	SMAD6	0.016952
	2948	GSTM4	0.016949
	29904	EEF2K	0.016945
	34	ACADM	0.016931
	27010	TPK1	0.016911
	55068	ENOX1	0.016864
	857	CAV1	0.016861
	158234	TRMT10B	0.016856
	26031	OSBPL3	0.016843
	6496	SIX3	0.016836
	255101	CFAP65	0.016834
	8631	SKAP1	0.016825
	3270	HRC	0.016822
	585	BBS4	0.016819
	93594	TBC1D31	0.016795
	79139	DERL1	0.016788
	28966	SNX24	0.016782
	1001	CDH3	0.016773
	333926	PPM1J	0.016755
	23309	SIN3B	0.016751
	79986	ZNF702P	0.016751
	27123	DKK2	0.016739
	100134229	JHDM1D-AS1	0.016727
	10656	KHDRBS3	0.016725
	349136	WDR86	0.01672
	51020	HDDC2	0.016694
	8609	KLF7	0.01668
	4661	MYT1	0.016668
	9168	TMSB10	0.016647
	6363	CCL19	0.016645
	10677	AVIL	0.016634
	6423	SFRP2	0.01663
	8649	LAMTOR3	0.01663
	400720	ZNF772	0.016589
	91252	SLC39A13	0.016576
	5837	PYGM	0.016566
	4671	NAIP	0.016561
	8829	NRP1	0.016533
	7262	PHLDA2	0.016528
	51147	ING4	0.016527
	146956	EME1	0.016521
	57573	ZNF471	0.016507
	919	CD247	0.016487
	3483	IGFALS	0.016485
	30850	CDR2L	0.01648
	1	A1BG	0.016476
	363	AQP6	0.016474
	91694	LONRF1	0.016461
	2917	GRM7	0.016456
	51720	UIMC1	0.016452
	578	BAK1	0.016435
	53942	CNTN5	0.016427
	100170841	EPOP	0.016407
	11211	FZD10	0.01639
	146705	TEPSIN	0.016375
	22995	CEP152	0.016342
	41	ASIC1	0.016327
	3710	ITPR3	0.016304
	4351	MPI	0.016298
	9781	RNF144A	0.016293
	55279	ZNF654	0.016283
	64760	FAM160B2	0.016268
	161394	SAMD15	0.016263
	8819	SAP30	0.016251
	114991	ZNF618	0.016246
	9064	MAP3K6	0.016244
	9452	ITM2A	0.016235
	6218	RPS17	0.016231
	50617	ATP6V0A4	0.01623
	661	POLR3D	0.016197
	51365	PLA1A	0.016196
	5579	PRKCB	0.016188
	51616	TAF9B	0.016184
	223	ALDH9A1	0.01618
	9510	ADAMTS1	0.016172
	56851	EMC7	0.016172
	64407	RGS18	0.016172
	221935	SDK1	0.016171
	23545	ATP6V0A2	0.016153
	2553	GABPB1	0.016133
	150763	GPAT2	0.016115
	9315	NREP	0.01611
	6324	SCN1B	0.016109
	255809	C19orf38	0.016089
	92922	CCDC102A	0.016086
	898	CCNE1	0.016085
	5780	PTPN9	0.016055
	10841	FTCD	0.016042
	8653	DDX3Y	0.016041
	200407	CREG2	0.016038
	8418	CMAHP	0.016015
	4693	NDP	0.016005
	219988	PATL1	0.015998
	59348	ZNF350	0.015993
	23417	MLYCD	0.015991
	5157	PDGFRL	0.015989
	926	CD8B	0.015972
	54627	MAP10	0.015972
	6326	SCN2A	0.015965
	79836	LONRF3	0.015964
	29997	NOP53	0.015963
	8877	SPHK1	0.015958
	11224	RPL35	0.015953
	2786	GNG4	0.015945
	3663	IRF5	0.01594
	6156	RPL30	0.015936
	4256	MGP	0.015934
	27445	PCLO	0.015913
	7903	ST8SIA4	0.015906
	7535	ZAP70	0.015901
	4625	MYH7	0.015899
	5463	POU6F1	0.015882
	29	ABR	0.015861
	718	C3	0.01586
	256236	NAPSB	0.01582
	8572	PDLIM4	0.015793
	158801	NKAPP1	0.01579
	5793	PTPRG	0.015788
	563	AZGP1	0.015784
	23475	QPRT	0.01578
	4145	MATK	0.01577
	84661	DPY30	0.015764
	2533	FYB1	0.015741
	117245	HRASLS5	0.015738
	8408	ULK1	0.015698
	122618	PLD4	0.015697
	85364	ZCCHC3	0.015694
	57687	VAT1L	0.015685
	26273	FBXO3	0.015683
	5600	MAPK11	0.015682
	57224	NHSL1	0.015676
	23362	PSD3	0.015663
	7013	TERF1	0.015658
	9342	SNAP29	0.015658
	79740	ZBBX	0.015658
	79600	TCTN1	0.015657
	84695	LOXL3	0.015654
	5125	PCSK5	0.015639
	440730	TRIM67	0.015627
	5276	SERPINI2	0.015616
	7040	TGFB1	0.015615
	51710	ZNF44	0.015583
	56890	MDM1	0.01558
	5810	RAD1	0.015569
	942	CD86	0.015545
	123099	DEGS2	0.015536
	83637	ZMIZ2	0.015533
	54764	ZRANB1	0.01552
	170463	SSBP4	0.015519
	23415	KCNH4	0.015517
	2899	GRIK3	0.015509
	70	ACTC1	0.015507
	79823	CAMKMT	0.015497
	834	CASP1	0.015475
	778	CACNA1F	0.015471
	3491	CYR61	0.015467
	100132356	LOC100132356	0.015442
	7224	TRPC5	0.015421
	55777	MBD5	0.015419
	1770	DNAH9	0.015413
	313	AOAH	0.015394
	2662	GDF10	0.015391
	90952	ESAM	0.01539
	3736	KCNA1	0.015388
	58512	DLGAP3	0.015385
	53371	NUP54	0.015371
	339390	CLEC4G	0.015371
	4851	NOTCH1	0.015365
	26100	WIPI2	0.015358
	203111	ERICH5	0.01535
	84193	SETD3	0.015349
	144699	FBXL14	0.015348
	6794	STK11	0.015346
	717	C2	0.015345
	4921	DDR2	0.015336
	7571	ZNF23	0.01533
	10518	CIB2	0.015329
	3113	HLA-DPA1	0.015324
	55129	ANO10	0.015319
	57596	BEGAIN	0.015318
	241	ALOX5AP	0.015316
	27258	LSM3	0.015314
	10892	MALT1	0.015312
	1602	DACH1	0.015307
	286077	FAM83H	0.015285
	5152	PDE9A	0.015241
	1404	HAPLN1	0.015236
	338811	FAM19A2	0.015221
	114132	SIGLEC11	0.015219
	4534	MTM1	0.015214
	5781	PTPN11	0.0152
	653188	GUSBP3	0.015198
	138050	HGSNAT	0.015191
	387763	C11orf96	0.01519
	80381	CD276	0.015171
	1595	CYP51A1	0.015162
	3834	KIF25	0.015156
	51754	TMEM8B	0.015149
	9252	RPS6KA5	0.01514
	9249	DHRS3	0.015136
	7538	ZFP36	0.015125
	1730	DIAPH2	0.015112
	57156	TMEM63C	0.015109
	1645	AKR1C1	0.015102
	5144	PDE4D	0.015099
	8974	P4HA2	0.015092
	4489	MT1A	0.015091
	6503	SLA	0.015077
	1133	CHRM5	0.015068
	23518	R3HDM1	0.015064
	3269	HRH1	0.015063
	1301	COL11A1	0.015055
	9229	DLGAP1	0.015055
	59345	GNB4	0.015041
	7976	FZD3	0.015019
	152940	C4orf45	0.015015
	51279	C1RL	0.015007
	5924	RASGRF2	0.014988
	2784	GNB3	0.014981
	23349	PHF24	0.014974
	8718	TNFRSF25	0.014962
	92196	DAPL1	0.014959
	5973	RENBP	0.014958
	5087	PBX1	0.014939
	3111	HLA-DOA	0.014934
	124093	CCDC78	0.014915
	8452	CUL3	0.014904
	9940	DLEC1	0.0149
	89958	SAPCD2	0.014889
	8635	RNASET2	0.01488
	64172	OSGEPL1	0.014868
	100126793	GHRLOS	0.014861
	150483	TEKT4	0.014854
	54522	ANKRD16	0.014846
	863	CBFA2T3	0.014826
	2914	GRM4	0.014824
	641	BLM	0.014817
	767	CA8	0.014815
	129807	NEU4	0.014799
	8050	PDHX	0.014794
	2849	GPR26	0.014787
	2774	GNAL	0.014783
	64412	GZF1	0.014774
	1326	MAP3K8	0.014772
	23729	SHPK	0.01477
	51728	POLR3K	0.014769
	1545	CYP1B1	0.014765
	4852	NPY	0.014764
	100129792	CCDC152	0.014748
	3956	LGALS1	0.014735
	4753	NELL2	0.014734
	11061	CNMD	0.014734
	10293	TRAIP	0.014729
	2669	GEM	0.014725
	64218	SEMA4A	0.014709
	10221	TRIB1	0.0147
	51	ACOX1	0.014679
	57616	TSHZ3	0.014679
	249	ALPL	0.014672
	10252	SPRY1	0.014668
	1352	COX10	0.014664
	9219	MTA2	0.014662
	79624	ARMT1	0.014658
	132946	ARL9	0.014655
	51330	TNFRSF12A	0.014652
	10329	RXYLT1	0.014641
	80020	FOXRED2	0.014635
	6926	TBX3	0.014629
	283659	PRTG	0.014615
	112483	SAT2	0.014613
	645191	LINGO3	0.014612
	4761	NEUROD2	0.014608
	10242	KCNMB2	0.014599
	6697	SPR	0.014595
	2027	ENO3	0.014584
	255743	NPNT	0.014569
	4323	MMP14	0.014567
	84811	BUD13	0.014551
	1185	CLCN6	0.014545
	6470	SHMT1	0.014542
	23242	COBL	0.01454
	130813	C2orf50	0.014537
	5689	PSMB1	0.014535
	11096	ADAMTS5	0.01453
	10229	COQ7	0.014509
	963	CD53	0.014508
	23232	TBC1D12	0.014492
	2990	GUSB	0.014491
	64321	SOX17	0.014486
	54414	SIAE	0.014485
	9653	HS2ST1	0.014481
	90102	PHLDB2	0.014458
	5685	PSMA4	0.014445
	654502	IQCJ	0.014441
	6856	SYPL1	0.014432
	3840	KPNA4	0.014429
	55785	FGD6	0.014422
	3902	LAG3	0.014416
	6529	SLC6A1	0.014412
	6404	SELPLG	0.014405
	2778	GNAS	0.014396
	7070	THY1	0.014396
	150209	AIFM3	0.014394
	169792	GLIS3	0.014378
	3990	LIPC	0.014376
	23012	STK38L	0.01437
	3460	IFNGR2	0.014369
	79705	LRRK1	0.014357
	23414	ZFPM2	0.014355
	54549	SDK2	0.014345
	397	ARHGDIB	0.014344
	57624	NYAP2	0.014331
	23426	GRIP1	0.01433
	64769	MEAF6	0.01433
	92162	TMEM88	0.014318
	5587	PRKD1	0.014317
	114926	SMIM19	0.014315
	7753	ZNF202	0.014312
	2820	GPD2	0.014301
	7068	THRB	0.014299
	91833	WDR20	0.014286
	140706	CCM2L	0.014279
	230	ALDOC	0.014274
	26610	ELP4	0.014268
	2675	GFRA2	0.014252
	26508	HEYL	0.014241
	339768	ESPNL	0.014222
	222662	LHFPL5	0.014212
	80704	SLC19A3	0.01421
	2690	GHR	0.014204
	53829	P2RY13	0.014203
	9322	TRIP10	0.014185
	84548	TMEM185A	0.01418
	92689	FAM114A1	0.014168
	55966	AJAP1	0.014167
	10961	ERP29	0.014166
	165186	TOGARAM2	0.01415
	10401	PIAS3	0.014147
	79720	VPS37B	0.014145
	139411	PTCHD1	0.014144
	4249	MGAT5	0.014128
	633	BGN	0.014124
	57214	CEMIP	0.014124
	3055	HCK	0.014114
	9575	CLOCK	0.014105
	8563	THOC5	0.014104
	5583	PRKCH	0.014102
	23300	ATMIN	0.014096
	126626	GABPB2	0.014092
	199857	ALG14	0.014083
	64968	MRPS6	0.014082
	23086	EXPH5	0.014077
	314	AOC2	0.014076
	7475	WNT6	0.014066
	93587	TRMT10A	0.014063
	84890	ADO	0.014062
	84808	PERM1	0.014054
	85443	DCLK3	0.014052
	25925	ZNF521	0.014047
	1325	CORT	0.014039
	90957	DHX57	0.014035
	56674	TMEM9B	0.014031
	80310	PDGFD	0.01403
	5884	RAD17	0.014024
	55010	PARPBP	0.01402
	9086	EIF1AY	0.014014
	58513	EPS15L1	0.014006
	161742	SPRED1	0.014004
	83473	KATNAL2	0.013989
	10253	SPRY2	0.013985
	55329	MNS1	0.013983
	93	ACVR2B	0.013951
	149371	EXOC8	0.013945
	4925	NUCB2	0.013943
	8732	RNGTT	0.013938
	3248	HPGD	0.013931
	23237	ARC	0.013919
	537	ATP6AP1	0.013918
	94	ACVRL1	0.013914
	143	PARP4	0.013911
	91156	IGFN1	0.013903
	4842	NOS1	0.013893
	6604	SMARCD3	0.013893
	284427	SLC25A41	0.013887
	2006	ELN	0.013883
	51659	GINS2	0.013862
	54543	TOMM7	0.013857
	22801	ITGA11	0.013849
	57706	DENND1A	0.013849
	303	ANXA2P1	0.013848
	115399	LRRC56	0.013847
	7852	CXCR4	0.013842
	147991	DPY19L3	0.013834
	57178	ZMIZ1	0.013827
	10186	LHFPL6	0.013824
	9976	CLEC2B	0.01381
	57464	STRIP2	0.013805
	402381	SOHLH1	0.013795
	79149	ZSCAN5A	0.013776
	284207	METRNL	0.013766
	400073	C12orf76	0.013765
	7351	UCP2	0.01376
	594855	CPLX3	0.013757
	292	SLC25A5	0.013743
	6455	SH3GL1	0.013724
	23094	SIPA1L3	0.013724
	10171	RCL1	0.013722
	27067	STAU2	0.013703
	6018	RLF	0.013694
	91607	SLFN11	0.013687
	56655	POLE4	0.013686
	114	ADCY8	0.013674
	57462	MYORG	0.013658
	125170	MIEF2	0.013656
	1164	CKS2	0.013653
	140688	NOL4L	0.01365
	653121	ZBTB8A	0.013639
	140738	TMEM37	0.013636
	6229	RPS24	0.013631
	115265	DDIT4L	0.013601
	56963	RGMA	0.013582
	6232	RPS27	0.01357
	6640	SNTA1	0.013569
	26578	OSTF1	0.013566
	80201	HKDC1	0.013562
	2178	FANCE	0.013561
	29078	NDUFAF4	0.013561
	51296	SLC15A3	0.013553
	1101	CHAD	0.013532
	147657	ZNF480	0.013527
	50807	ASAP1	0.013509
	199964	TMEM61	0.013505
	33	ACADL	0.013502
	5049	PAFAH1B2	0.013501
	58495	OVOL2	0.01349
	57146	TMEM159	0.013483
	117283	IP6K3	0.013478
	79154	DHRS11	0.013476
	92912	UBE2Q2	0.013475
	1946	EFNA5	0.013467
	10174	SORBS3	0.013465
	19	ABCA1	0.013463
	9332	CD163	0.013463
	27085	MTBP	0.013451
	57482	KIAA1211	0.013447
	1292	COL6A2	0.01344
	114787	GPRIN1	0.013421
	374618	TEX9	0.013416
	116236	ABHD15	0.013414
	55100	WDR70	0.013412
	399473	SPRED3	0.013412
	388121	TNFAIP8L3	0.013408
	2119	ETV5	0.013405
	3619	INCENP	0.013403
	348093	RBPMS2	0.013399
	3231	HOXD1	0.013395
	324	APC	0.013382
	83714	NRIP2	0.013378
	7169	TPM2	0.01337
	3781	KCNN2	0.013368
	51226	COPZ2	0.013362
	140739	UBE2F	0.013356
	6747	SSR3	0.013352
	170261	ZCCHC12	0.013343
	152559	PAQR3	0.013323
	4239	MFAP4	0.013316
	387521	TMEM189	0.013284
	57600	FNIP2	0.013282
	79184	BRCC3	0.013245
	9790	BMS1	0.013232
	9988	DMTF1	0.013218
	441478	NRARP	0.013216
	10379	IRF9	0.013211
	8685	MARCO	0.013206
	784	CACNB3	0.013199
	10875	FGL2	0.01319
	2534	FYN	0.013188
	2620	GAS2	0.013188
	285220	EPHA6	0.013183
	221421	RSPH9	0.013165
	72	ACTG2	0.013161
	1364	CLDN4	0.013147
	3566	IL4R	0.013147
	57406	ABHD6	0.013142
	84620	ST6GAL2	0.013136
	340390	WDR97	0.013134
	57476	GRAMD1B	0.013132
	429	ASCL1	0.013126
	8193	DPF1	0.013124
	57513	CASKIN2	0.01312
	8938	BAIAP3	0.013112
	79001	VKORC1	0.013112
	196740	VSTM4	0.01311
	65975	STK33	0.013107
	1807	DPYS	0.013103
	124401	ANKS3	0.013099
	1643	DDB2	0.013087
	57699	CPNE5	0.013082
	5501	PPP1CC	0.013077
	134466	ZNF300P1	0.013071
	5350	PLN	0.013066
	3166	HMX1	0.013052
	51134	CEP83	0.013046
	6302	TSPAN31	0.013043
	843	CASP10	0.013041
	7423	VEGFB	0.01304
	10928	RALBP1	0.013037
	10224	ZNF443	0.013034
	55806	HR	0.013012
	3655	ITGA6	0.013004
	157638	FAM84B	0.013004
	23026	MYO16	0.012992
	207063	DHRSX	0.01299
	51187	RSL24D1	0.012986
	5833	PCYT2	0.012985
	10092	ARPC5	0.012974
	143884	CWF19L2	0.012969
	60509	AGBL5	0.012964
	3823	KLRC3	0.012959
	94015	TTYH2	0.012957
	54551	MAGEL2	0.012954
	93380	MMGT1	0.012946
	26287	ANKRD2	0.012922
	766	CA7	0.012904
	114801	TMEM200A	0.012895
	460	ASTN1	0.012882
	127602	DNAH14	0.012882
	89801	PPP1R3F	0.012881
	3268	AGFG2	0.01288
	59	ACTA2	0.012878
	147727	ILF3-AS1	0.012873
	51528	JKAMP	0.012872
	123036	TC2N	0.01286
	54518	APBB1IP	0.012855
	8309	ACOX2	0.01285
	23403	FBXO46	0.012849
	5830	PEX5	0.012847
	114571	SLC22A9	0.012847
	23308	ICOSLG	0.012844
	339977	LRRC66	0.012837
	5265	SERPINA1	0.012829
	54058	C21orf58	0.012825
	55727	BTBD7	0.012825
	192683	SCAMP5	0.012823
	1508	CTSB	0.012822
	9404	LPXN	0.012814
	20	ABCA2	0.012809
	11130	ZWINT	0.012804
	116349	EXOC3-AS1	0.012797
	55539	KCNQ1DN	0.012795
	64131	XYLT1	0.012795
	56650	CLDND1	0.012786
	1337	COX6A1	0.012785
	2952	GSTT1	0.012785
	161779	PGBD4	0.012781
	5593	PRKG2	0.012775
	55691	FRMD4A	0.012772
	219	ALDH1B1	0.01277
	64072	CDH23	0.01277
	7837	PXDN	0.012765
	197187	SNAI3-AS1	0.012761
	55784	MCTP2	0.012747
	94032	CAMK2N2	0.012747
	245	ALOX12P2	0.012741
	84708	LNX1	0.012734
	22925	PLA2R1	0.012733
	9400	RECQL5	0.012725
	4150	MAZ	0.012713
	56131	PCDHB4	0.01271
	1286	COL4A4	0.012704
	10743	RAI1	0.012701
	116369	SLC26A8	0.012697
	3770	KCNJ14	0.012696
	64802	NMNAT1	0.012688
	2729	GCLC	0.012678
	5255	PHKA1	0.012673
	9992	KCNE2	0.012673
	123283	TARSL2	0.012668
	26270	FBXO6	0.012666
	2048	EPHB2	0.012665
	23424	TDRD7	0.012662
	3776	KCNK2	0.012652
	1019	CDK4	0.01265
	84063	KIRREL2	0.012629
	55006	TRMT61B	0.012618
	85009	MGC16025	0.012608
	64651	CSRNP1	0.012606
	348094	ANKDD1A	0.0126
	341056	LOC341056	0.012581
	55695	NSUN5	0.012579
	582	BBS1	0.012577
	4692	NDN	0.012576
	25	ABL1	0.012575
	1938	EEF2	0.012567
	48	ACO1	0.012564
	54716	SLC6A20	0.012563
	120227	CYP2R1	0.012553
	401563	C9orf139	0.012552
	84502	JPH4	0.012551
	79699	ZYG11B	0.012542
	93953	GCNA	0.012539
	4141	MARS	0.012535
	4741	NEFM	0.012535
	338707	B4GALNT4	0.012533
	25996	REXO2	0.012529
	3336	HSPE1	0.012525
	10898	CPSF4	0.012521
	148327	CREB3L4	0.01252
	340543	TCEAL5	0.01252
	10284	SAP18	0.012512
	51141	INSIG2	0.012511
	9167	COX7A2L	0.012509
	284184	NDUFAF8	0.012509
	6464	SHC1	0.012502
	5570	PKIB	0.012494
	8742	TNFSF12	0.012493
	22885	ABLIM3	0.012492
	10808	HSPH1	0.012469
	90627	STARD13	0.012463
	6478	SIAH2	0.012451
	2103	ESRRB	0.012441
	1804	DPP6	0.012438
	107	ADCY1	0.012426
	132	ADK	0.012424
	8940	TOP3B	0.012421
	786	CACNG1	0.012414
	57002	YAE1D1	0.012411
	29082	CHMP4A	0.01241
	10553	HTATIP2	0.01239
	116150	NUS1	0.012389
	51375	SNX7	0.012385
	5996	RGS1	0.012379
	8723	SNX4	0.012373
	3360	HTR4	0.012362
	9467	SH3BP5	0.012339
	3858	KRT10	0.012327
	116	ADCYAP1	0.012317
	2920	CXCL2	0.012313
	54892	NCAPG2	0.012309
	11154	AP4S1	0.012299
	64979	MRPL36	0.012298
	7404	UTY	0.012294
	54552	GNL3L	0.012278
	9545	RAB3D	0.012272
	3437	IFIT3	0.012268
	152	ADRA2C	0.012266
	3623	INHA	0.012255
	3978	LIG1	0.01225
	134957	STXBP5	0.01225
	375449	MAST4	0.012249
	200845	KCTD6	0.01224
	9470	EIF4E2	0.012239
	57497	LRFN2	0.012235
	23648	SSBP3	0.012233
	1102	RCBTB2	0.012232
	1408	CRY2	0.012221
	7554	ZNF8	0.012213
	8165	AKAP1	0.012212
	7060	THBS4	0.012208
	56953	NT5M	0.012207
	4986	OPRK1	0.012205
	4943	TBC1D25	0.012204
	3329	HSPD1	0.012199
	8444	DYRK3	0.012193
	1135	CHRNA2	0.012192
	10188	TNK2	0.012186
	2348	FOLR1	0.012183
	55553	SOX6	0.012183
	3786	KCNQ3	0.012181
	114769	CARD16	0.012175
	7105	TSPAN6	0.012169
	79879	CCDC134	0.012169
	57795	BRINP2	0.012166
	55884	WSB2	0.012157
	1104	RCC1	0.012153
	10082	GPC6	0.012153
	3321	IGSF3	0.012151
	242	ALOX12B	0.012149
	152404	IGSF11	0.012143
	23731	TMEM245	0.012134
	5701	PSMC2	0.012133
	84206	MEX3B	0.012133
	9759	HDAC4	0.01213
	23014	FBXO21	0.012128
	653238	GTF2H2B	0.01211
	1906	EDN1	0.012095
	79625	NDNF	0.012095
	685	BTC	0.012089
	8800	PEX11A	0.012086
	157753	TMEM74	0.012063
	2830	GPR6	0.012059
	2115	ETV1	0.012054
	5786	PTPRA	0.012026
	7096	TLR1	0.012024
	116835	HSPA12B	0.012023
	387775	SLC22A10	0.012016
	7849	PAX8	0.012003
	5831	PYCR1	0.012002
	130502	TTC32	0.011998
	57817	HAMP	0.011994
	16	AARS	0.011992
	51334	PRR16	0.011985
	163782	KANK4	0.011985
	79930	DOK3	0.011982
	1062	CENPE	0.011977
	5961	PRPH2	0.011977
	256051	ZNF549	0.011977
	4968	OGG1	0.011976
	84547	PGBD1	0.011974
	79571	GCC1	0.011967
	114805	GALNT13	0.011965
	84107	ZIC4	0.011957
	10606	PAICS	0.011953
	1908	EDN3	0.011933
	320	APBA1	0.01193
	84221	SPATC1L	0.011924
	1479	CSTF3	0.011923
	171425	CLYBL	0.011914
	686	BTD	0.01191
	7764	ZNF217	0.01191
	140679	SLC32A1	0.011907
	54932	EXD3	0.011901
	151647	FAM19A4	0.01189
	4216	MAP3K4	0.011882
	60559	SPCS3	0.011878
	839	CASP6	0.011876
	10842	PPP1R17	0.01186
	3880	KRT19	0.011856
	10261	IGSF6	0.011854
	1967	EIF2B1	0.011849
	165257	C1QL2	0.011845
	5616	PRKY	0.011838
	9885	OSBPL2	0.011832
	145447	ABHD12B	0.011829
	85464	SSH2	0.011825
	1535	CYBA	0.011822
	6656	SOX1	0.011822
	55384	MEG3	0.011817
	56955	MEPE	0.011814
	387893	KMT5A	0.011804
	309	ANXA6	0.011793
	200058	FLJ23867	0.011778
	57175	CORO1B	0.011777
	8174	MADCAM1	0.011772
	26127	FGFR1OP2	0.011772
	339559	ZFP69	0.011769
	1909	EDNRA	0.011766
	27133	KCNH5	0.011766
	9363	RAB33A	0.011765
	8516	ITGA8	0.011762
	10157	AASS	0.011761
	2919	CXCL1	0.011755
	8833	GMPS	0.011752
	5366	PMAIP1	0.011751
	54865	GPATCH4	0.011751
	83879	CDCA7	0.011748
	57404	CYP20A1	0.011744
	283638	CEP170B	0.011741
	1431	CS	0.01174
	5443	POMC	0.011738
	81928	CABLES2	0.011736
	2847	MCHR1	0.01173
	9265	CYTH3	0.01173
	23243	ANKRD28	0.011729
	50	ACO2	0.011722
	753	LDLRAD4	0.011721
	389114	ZNF662	0.011707
	29980	DONSON	0.011704
	118430	MUCL1	0.011704
	22921	MSRB2	0.011702
	80023	NRSN2	0.011699
	23457	ABCB9	0.011698
	118987	PDZD8	0.011696
	1848	DUSP6	0.011689
	8821	INPP4B	0.011688
	55303	GIMAP4	0.011683
	55258	THNSL2	0.011677
	284	ANGPT1	0.011674
	2995	GYPC	0.011664
	6649	SOD3	0.011663
	6199	RPS6KB2	0.011661
	8507	ENC1	0.011655
	5648	MASP1	0.01165
	4240	MFGE8	0.011645
	81539	SLC38A1	0.011645
	6102	RP2	0.011643
	100129405	MSTO2P	0.011642
	1412	CRYBA2	0.011639
	23676	SMPX	0.011628
	151242	PPP1R1C	0.011618
	127829	ARL8A	0.011616
	84842	HPDL	0.0116
	147381	CBLN2	0.011598
	6223	RPS19	0.011589
	4758	NEU1	0.011587
	23643	LY96	0.011584
	257019	FRMD3	0.011582
	4023	LPL	0.011571
	84878	ZBTB45	0.011553
	55177	RMDN3	0.011549
	10891	PPARGC1A	0.011548
	85007	PHYKPL	0.011544
	79645	EFCAB1	0.011542
	10886	NPFFR2	0.011532
	55332	DRAM1	0.01152
	57646	USP28	0.01152
	1463	NCAN	0.011513
	80021	TMEM62	0.011504
	146664	MGAT5B	0.011503
	56127	PCDHB9	0.011502
	126432	RINL	0.011502
	2331	FMOD	0.011497
	10376	TUBA1B	0.011488
	3625	INHBB	0.011483
	80232	WDR26	0.011477
	10561	IFI44	0.011475
	257407	C2orf72	0.011468
	712	C1QA	0.011463
	6376	CX3CL1	0.011462
	9061	PAPSS1	0.011454
	121793	TEX29	0.011454
	79966	SCD5	0.011453
	11062	DUS4L	0.01145
	221	ALDH3B1	0.011447
	375061	FAM89A	0.011446
	51534	VTA1	0.011445
	54532	USP53	0.011443
	90850	ZNF598	0.011442
	84131	CEP78	0.011441
	11117	EMILIN1	0.011424
	54836	BSPRY	0.011411
	26298	EHF	0.01141
	25891	PAMR1	0.011403
	23217	ZFR2	0.011401
	91584	PLXNA4	0.011399
	23258	DENND5A	0.011395
	64770	CCDC14	0.011391
	23359	FAM189A1	0.01139
	55840	EAF2	0.011386
	8864	PER2	0.011382
	595	CCND1	0.011376
	49856	WRAP73	0.011373
	56006	SMG9	0.011369
	51751	HIGD1B	0.011364
	4855	NOTCH4	0.011362
	6773	STAT2	0.011362
	84446	BRSK1	0.011362
	87769	GGACT	0.011361
	100131998	RRN3P3	0.01136
	147650	SPACA6	0.011347
	91012	CERS5	0.011345
	1192	CLIC1	0.011339
	23328	SASH1	0.011328
	3779	KCNMB1	0.011323
	388394	RPRML	0.011321
	3059	HCLS1	0.011318
	7094	TLN1	0.011316
	400954	EML6	0.011315
	85416	ZIC5	0.011312
	3590	IL11RA	0.011311
	4072	EPCAM	0.011309
	10870	HCST	0.011308
	55083	KIF26B	0.011308
	8996	NOL3	0.011301
	22928	SEPHS2	0.011298
	643836	ZFP62	0.011282
	55017	C14orf119	0.011277
	84735	CNDP1	0.011274
	2794	GNL1	0.011269
	1038	CDR1	0.011264
	1757	SARDH	0.011261
	9874	TLK1	0.011261
	25979	DHRS7B	0.011261
	4337	MOCS1	0.01125
	7036	TFR2	0.011246
	8724	SNX3	0.011239
	81786	TRIM7	0.011239
	1208	CLPS	0.011233
	9666	DZIP3	0.011224
	113829	SLC35A4	0.011218
	150677	OTOS	0.011218
	5106	PCK2	0.011217
	3241	HPCAL1	0.011216
	146059	CDAN1	0.011213
	794	CALB2	0.011204
	286499	FAM133A	0.011204
	388341	LRRC75A	0.011201
	64762	GAREM1	0.011199
	3755	KCNG1	0.011192
	4615	MYD88	0.011187
	54545	MTMR12	0.011187
	89849	ATG16L2	0.011187
	1052	CEBPD	0.01118
	3953	LEPR	0.011174
	10013	HDAC6	0.011168
	56919	DHX33	0.011165
	2307	FOXS1	0.011163
	6899	TBX1	0.011162
	57451	TENM2	0.011159
	80896	NPL	0.011152
	2819	GPD1	0.011149
	347404	LANCL3	0.011145
	27153	ZNF777	0.011143
	51015	ISOC1	0.011143
	28512	NKIRAS1	0.011141
	90639	COX19	0.01114
	2571	GAD1	0.011135
	9914	ATP2C2	0.01113
	51246	SHISA5	0.011123
	551	AVP	0.011121
	3671	ISLR	0.011117
	4792	NFKBIA	0.01111
	7431	VIM	0.011109
	10076	PTPRU	0.011109
	5355	PLP2	0.011107
	1436	CSF1R	0.0111
	3176	HNMT	0.011099
	1002	CDH4	0.011098
	5341	PLEK	0.011098
	84936	ZFYVE19	0.011095
	1809	DPYSL3	0.011087
	646113	LINC00643	0.011079
	6749	SSRP1	0.011059
	4082	MARCKS	0.011057
	6936	GCFC2	0.011055
	79365	BHLHE41	0.011044
	80194	TMEM134	0.011033
	10116	FEM1B	0.01103
	54360	CYTL1	0.011029
	91050	CCDC149	0.011026
	388	RHOB	0.01102
	400793	C1orf226	0.01102
	23464	GCAT	0.011019
	8310	ACOX3	0.011016
	81846	SBF2	0.011015
	137970	UNC5D	0.011015
	5336	PLCG2	0.011012
	57620	STIM2	0.011008
	6480	ST6GAL1	0.010999
	63826	SRR	0.010997
	1787	TRDMT1	0.010996
	220001	VWCE	0.010991
	29062	WDR91	0.010989
	51642	MRPL48	0.010987
	8087	FXR1	0.010976
	7561	ZNF14	0.010974
	4610	MYCL	0.010964
	421	ARVCF	0.010951
	26750	RPS6KC1	0.010948
	5923	RASGRF1	0.010944
	23336	SYNM	0.010942
	11259	FILIP1L	0.010937
	27324	TOX3	0.010937
	2936	GSR	0.010932
	127687	C1orf122	0.010929
	7092	TLL1	0.010928
	219972	MPEG1	0.010927
	2354	FOSB	0.010926
	4751	NEK2	0.01092
	379	ARL4D	0.010915
	6879	TAF7	0.010915
	388389	CCDC103	0.010914
	26073	POLDIP2	0.010913
	129790	C7orf13	0.010913
	27148	STK36	0.010912
	26040	SETBP1	0.010905
	404672	GTF2H5	0.010904
	1054	CEBPG	0.010903
	5051	PAFAH2	0.010902
	6621	SNAPC4	0.010901
	8455	ATRN	0.010892
	11320	MGAT4A	0.010891
	284069	FAM171A2	0.01089
	57539	WDR35	0.010886
	2014	EMP3	0.010885
	23192	ATG4B	0.010885
	387357	THEMIS	0.010878
	894	CCND2	0.010871
	27345	KCNMB4	0.01087
	23760	PITPNB	0.010865
	972	CD74	0.010843
	9200	HACD1	0.010839
	1137	CHRNA4	0.01083
	29880	ALG5	0.010829
	9731	CEP104	0.01082
	4999	ORC2	0.010814
	153769	SH3RF2	0.010814
	91949	COG7	0.010812
	285905	INTS4P1	0.010811
	2212	FCGR2A	0.01081
	7466	WFS1	0.010809
	3797	KIF3C	0.010807
	51301	GCNT4	0.010799
	4898	NRDC	0.010796
	57617	VPS18	0.010796
	54841	BIVM	0.010794
	669	BPGM	0.010791
	64374	SIL1	0.010764
	79037	PVRIG	0.010764
	57608	JCAD	0.010761
	2889	RAPGEF1	0.010759
	66004	LYNX1	0.010755
	1723	DHODH	0.010752
	348654	GEN1	0.010752
	55064	SPATA6L	0.01075
	150274	HSCB	0.010749
	57484	RNF150	0.010743
	27147	DENND2A	0.010742
	64108	RTP4	0.01074
	84102	SLC41A2	0.010735
	80745	THUMPD2	0.010734
	283078	MKX	0.010727
	53340	SPA17	0.010726
	345557	PLCXD3	0.010723
	135154	SDHAF4	0.010722
	199	AIF1	0.010721
	5932	RBBP8	0.01072
	23235	SIK2	0.010714
	27152	INTU	0.010714
	55515	ASIC4	0.010714
	7737	RNF113A	0.010711
	2172	FABP6	0.010706
	152273	FGD5	0.010702
	51087	YBX2	0.0107
	53826	FXYD6	0.010697
	43	ACHE	0.010694
	4604	MYBPC1	0.010694
	668	FOXL2	0.010693
	50944	SHANK1	0.010693
	51676	ASB2	0.010691
	2170	FABP3	0.010689
	90204	ZSWIM1	0.010688
	6387	CXCL12	0.010687
	23365	ARHGEF12	0.010687
	57486	NLN	0.010676
	51762	RAB8B	0.010672
	1438	CSF2RA	0.010665
	441024	MTHFD2L	0.010653
	338773	TMEM119	0.010652
	53	ACP2	0.010651
	29091	STXBP6	0.010646
	1513	CTSK	0.010644
	25834	MGAT4C	0.010629
	1821	DRP2	0.01062
	3119	HLA-DQB1	0.010615
	1647	GADD45A	0.010614
	1033	CDKN3	0.010609
	217	ALDH2	0.010598
	30010	NXPH1	0.010596
	10026	PIGK	0.010594
	57172	CAMK1G	0.010591
	2267	FGL1	0.010587
	54790	TET2	0.010582
	5814	PURB	0.010572
	7941	PLA2G7	0.010569
	374946	DRAXIN	0.010562
	25902	MTHFD1L	0.010552
	5520	PPP2R2A	0.01055
	79177	ZNF576	0.010548
	7432	VIP	0.010544
	23506	BICRAL	0.010543
	80017	DGLUCY	0.010539
	57666	FBRSL1	0.010531
	221756	SERPINB9P1	0.010529
	8841	HDAC3	0.010526
	2519	FUCA2	0.010519
	23301	EHBP1	0.010516
	286204	CRB2	0.010504
	23034	SAMD4A	0.010503
	51285	RASL12	0.010503
	31	ACACA	0.010502
	23181	DIP2A	0.010498
	51389	RWDD1	0.010498
	113419	TEX261	0.010497
	6778	STAT6	0.010493
	376267	RAB15	0.010493
	2615	LRRC32	0.010492
	26230	TIAM2	0.010492
	132671	SPATA18	0.01049
	50865	HEBP1	0.010477
	116461	TSEN15	0.010476
	159	ADSS	0.010467
	79173	C19orf57	0.010461
	2950	GSTP1	0.010458
	100294362	LOC100294362	0.010458
	8642	DCHS1	0.010457
	3675	ITGA3	0.010454
	9764	KIAA0513	0.010454
	160140	C11orf65	0.010452
	7163	TPD52	0.010447
	9536	PTGES	0.010447
	116154	PHACTR3	0.010441
	55422	ZNF331	0.010436
	1353	COX11	0.010433
	32	ACACB	0.010425
	25809	TTLL1	0.010425
	64800	EFCAB6	0.010425
	7772	ZNF229	0.010422
	1601	DAB2	0.010414
	1740	DLG2	0.010412
	57575	PCDH10	0.010411
	5608	MAP2K6	0.01041
	84417	C2orf40	0.010407
	80332	ADAM33	0.010395
	9683	N4BP1	0.010391
	3106	HLA-B	0.010388
	10531	PITRM1	0.010388
	6890	TAP1	0.010379
	116071	BATF2	0.010379
	26128	KIF1BP	0.010378
	474344	GIMAP6	0.010375
	85445	CNTNAP4	0.010373
	23409	SIRT4	0.010371
	643965	TMEM88B	0.01037
	84626	KRBA1	0.010369
	114781	BTBD9	0.010368
	54676	GTPBP2	0.010367
	6901	TAZ	0.010366
	81624	DIAPH3	0.01036
	6442	SGCA	0.010355
	10929	SRSF8	0.010354
	199720	GGN	0.010348
	54520	CCDC93	0.01034
	2275	FHL3	0.010339
	158471	PRUNE2	0.010333
	253982	ASPHD1	0.010331
	55061	SUSD4	0.010328
	6770	STAR	0.010327
	56944	OLFML3	0.010326
	3043	HBB	0.010325
	55343	SLC35C1	0.010324
	966	CD59	0.010321
	80223	RAB11FIP1	0.01032
	4884	NPTX1	0.010318
	58472	SQOR	0.010317
	9071	CLDN10	0.010304
	29115	SAP30BP	0.010304
	3189	HNRNPH3	0.010299
	5594	MAPK1	0.010293
	57758	SCUBE2	0.010286
	84779	NAA11	0.01028
	151651	EFHB	0.010279
	6457	SH3GL3	0.010272
	57396	CLK4	0.010272
	6533	SLC6A6	0.010271
	341359	SYT10	0.010271
	257160	RNF214	0.010268
	55086	CXorf57	0.010267
	84938	ATG4C	0.010266
	84961	FBXL20	0.010266
	58	ACTA1	0.010255
	56477	CCL28	0.010255
	8655	DYNLL1	0.010254
	9900	SV2A	0.010254
	55450	CAMK2N1	0.010252
	23479	ISCU	0.01025
	54840	APTX	0.010245
	64288	ZSCAN31	0.010245
	23199	GSE1	0.010243
	51657	STYXL1	0.010241
	57631	LRCH2	0.010239
	1820	ARID3A	0.010232
	8239	USP9X	0.010231
	388419	BTBD17	0.01023
	85409	NKD2	0.010227
	9019	MPZL1	0.010222
[truncated: 8,029 more rows]

## Sheet: Supplementary Data2
	Supplementary Data 2. GOrilla GO enrichment analysis results for the top 150 key genes.
	GO term	Description	P-value	Enrichment (N, B, n, b)	Genes
	GO:0007218	neuropeptide signaling pathway	1.21e-05	8.87 (9489,52,144,7)	GAL, CARTPT, TYRO3, TAC3, QRFPR, QRFPR, PDYN, SORCS1
	GO:0007186	G protein-coupled receptor signaling pathway	2.16e-05	2.95 (9489,425,144,19)	BDKRB2, GNB1, TRH, TAC3, ARHGEF6, GABRE, RAMP3, SST, GAL, CARTPT, ANXA1, TYRO3, HTR1A, ZNF219, ADRA1B, PDYN, QRFPR, SORCS1, ADCY2

## Sheet: Supplementary Data 3
	Supplementary Data 3. GOrilla GO enrichment analysis results for the ranked 10,027 genes.
	GO term	Description	P-value	Enrichment (N, B, n, b)
	GO:0007218	neuropeptide signaling pathway	3e-08	5.65 (9489,52,549,17)
	GO:0051239	regulation of multicellular organismal process	1.26e-06	1.33 (9489,1906,992,265)
	GO:0023052	signaling	1.62e-06	1.83 (9489,388,990,74)
	GO:0044057	regulation of system process	2.03e-06	1.85 (9489,363,990,70)
	GO:0032501	multicellular organismal process	2.8e-06	1.43 (9489,1710,672,173)
	GO:0032502	developmental process	6.51e-06	1.24 (9489,2778,992,360)
	GO:0002027	regulation of heart rate	6.9e-06	3.28 (9489,68,894,21)
	GO:0006954	inflammatory response	1.77e-05	2.03 (9489,213,988,45)
	GO:0007186	G protein-coupled receptor signaling pathway	1.77e-05	1.70 (9489,425,996,76)
	GO:0010447	response to acidic pH	4.13e-05	6.43 (9489,14,843,8)
	GO:0003008	system process	6.28e-05	1.49 (9489,742,989,115)
	GO:0007267	cell-cell signaling	6.29e-05	2.04 (9489,328,596,42)
	GO:0007165	signal transduction	9.35e-05	1.23 (9489,2485,998,321)
	GO:0060084	synaptic transmission involved in micturition	0.000105	9,489.00 (9489,1,1,1)
	GO:0048869	cellular developmental process	0.000127	1.34 (9489,1534,820,178)
	GO:0060768	regulation of epithelial cell proliferation involved in prostate gland development	0.000199	8.31 (9489,6,951,5)
	GO:0060259	regulation of feeding behavior	0.000214	10.18 (9489,9,518,5)
	GO:0046398	UDP-glucuronate metabolic process	0.000248	19.77 (9489,3,480,3)
	GO:0009956	radial pattern formation	0.000316	3,163.00 (9489,1,3,1)
	GO:0050795	regulation of behavior	0.000318	5.02 (9489,31,549,9)
	GO:0048513	animal organ development	0.000342	1.46 (9489,750,921,106)
	GO:0086091	regulation of heart rate by cardiac conduction	0.00037	3.88 (9489,31,867,11)
	GO:0030154	cell differentiation	0.000377	1.41 (9489,1040,818,126)
	GO:2001023	regulation of response to drug	0.000391	20.41 (9489,60,31,4)
	GO:0070092	regulation of glucagon secretion	0.000404	10.75 (9489,5,706,4)
	GO:0032332	positive regulation of chondrocyte differentiation	0.000408	7.13 (9489,13,614,6)
	GO:0048856	anatomical structure development	0.000409	1.25 (9489,1911,992,250)
	GO:0014056	regulation of acetylcholine secretion, neurotransmission	0.000418	4,744.50 (9489,2,1,1)
	GO:0014062	regulation of serotonin secretion	0.000466	10.37 (9489,5,732,4)
	GO:0008016	regulation of heart contraction	0.000498	2.26 (9489,162,647,25)
	GO:1903532	positive regulation of secretion by cell	0.000514	2.32 (9489,180,545,24)
	GO:0140058	neuron projection arborization	0.000547	13.70 (9489,10,277,4)
	GO:0086046	membrane depolarization during SA node cell action potential	0.000589	14.83 (9489,3,640,3)
	GO:0086015	SA node cell action potential	0.000611	14.67 (9489,3,647,3)
	GO:0006982	response to lipid hydroperoxide	0.000627	2,372.25 (9489,2,2,1)
	GO:0038041	cross-receptor inhibition within G protein-coupled receptor heterodimer	0.000632	1,581.50 (9489,1,6,1)
	GO:1905665	positive regulation of calcium ion import across plasma membrane	0.000632	1,581.50 (9489,1,6,1)
	GO:1903531	negative regulation of secretion by cell	0.000661	2.41 (9489,89,973,22)
	GO:2000142	regulation of DNA-templated transcription, initiation	0.000696	7.67 (9489,29,256,6)
	GO:2000542	negative regulation of gastrulation	0.000711	9.26 (9489,5,820,4)
	GO:1903037	regulation of leukocyte cell-cell adhesion	0.000743	1.92 (9489,173,972,34)
	GO:0051897	positive regulation of protein kinase B signaling	0.000804	3.46 (9489,90,396,13)
	GO:1903522	regulation of blood circulation	0.00086	2.12 (9489,187,647,27)
	GO:0002694	regulation of leukocyte activation	0.000868	1.70 (9489,281,972,49)
	GO:2000252	negative regulation of feeding behavior	0.000886	18.49 (9489,5,308,3)
	GO:0007600	sensory perception	0.000906	1.86 (9489,216,876,37)
	GO:0046886	positive regulation of hormone biosynthetic process	0.000914	9.48 (9489,6,667,4)
	GO:0035095	behavioral response to nicotine	0.00092	3,163.00 (9489,3,1,1)
	GO:0001101	response to acid chemical	0.000946	1.93 (9489,193,841,33)
	GO:0071715	icosanoid transport	0.000947	8.18 (9489,13,446,5)
	GO:1901571	fatty acid derivative transport	0.000947	8.18 (9489,13,446,5)
	GO:0051241	negative regulation of multicellular organismal process	0.000989	1.41 (9489,724,992,107)

## Sheet: Supplementary Data 4
	Supplementary Data 4. DAVID GO enrichment analysis results for the top 150 key genes.
	Category	Term	Count	%	PValue	Genes	List Total	Pop Hits	Pop Total	Fold Enrichment
	GOTERM_BP_FAT	GO:0007218~neuropeptide signaling pathway	6	4	0.000576844	5173, 114815, 84109, 6866, 9607, 51083	128	47	8694	8.67088
	GOTERM_BP_FAT	GO:0007186~G-protein coupled receptor signaling pathway	15	10	0.00228836	5173, 114815, 6750, 2782, 3350, 51083, 84109, 301, 147, 51222, 624, 108, 6866, 10268, 9607	128	405	8694	2.51562
	GOTERM_BP_FAT	GO:1903707~negative regulation of hemopoiesis	5	3.33333	0.0148108	1029, 4609, 301, 4212, 9607	128	65	8694	5.22476
	GOTERM_BP_FAT	GO:0014070~response to organic cyclic compound	16	10.6667	0.0169629	7200, 7026, 6750, 9127, 2782, 1032, 1490, 148022, 29079, 4609, 301, 1136, 2104, 56937, 108, 10268	128	563	8694	1.93028
	GOTERM_BP_FAT	GO:0009725~response to hormone	15	10	0.0189504	7200, 7026, 6750, 2782, 1490, 51083, 29079, 4609, 84109, 301, 2104, 56937, 108, 1959, 1958	128	519	8694	1.96306
	GOTERM_BP_FAT	GO:1901652~response to peptide	10	6.66667	0.0230462	4609, 84109, 301, 2782, 108, 1959, 837, 1958, 1490, 51083	128	284	8694	2.39162
	GOTERM_BP_FAT	GO:1902106~negative regulation of leukocyte differentiation	4	2.66667	0.026095	1029, 4609, 301, 9607	128	44	8694	6.17472
	GOTERM_BP_FAT	GO:0048705~skeletal system morphogenesis	6	4	0.0281404	176, 5396, 1300, 85301, 7291, 1490	128	117	8694	3.48317
	GOTERM_BP_FAT	GO:0033993~response to lipid	14	9.33333	0.0288037	7200, 7026, 6750, 1032, 1490, 148022, 29079, 84957, 4609, 301, 2104, 56937, 108, 10268	128	496	8694	1.91715
	GOTERM_BP_FAT	GO:0032355~response to estradiol	5	3.33333	0.0293125	4609, 7026, 301, 10268, 1490	128	80	8694	4.24512
	GOTERM_BP_FAT	GO:0031325~positive regulation of cellular metabolic process	34	22.6667	0.0309869	7026, 4212, 26577, 51083, 148022, 4609, 1136, 2104, 2004, 84168, 1959, 1958, 55729, 5396, 5992, 387496, 5090, 7291, 3175, 1490, 2161, 341, 29079, 1029, 84957, 147, 301, 2355, 108, 51339, 84250, 10268, 80351, 9607	128	1649	8694	1.40045
	GOTERM_BP_FAT	GO:0009101~glycoprotein biosynthetic process	8	5.33333	0.033246	176, 6482, 79644, 29071, 419, 80351, 83539, 222537	128	209	8694	2.59988
	GOTERM_BP_FAT	GO:0002683~negative regulation of immune system process	8	5.33333	0.0347439	1029, 4609, 7301, 301, 4212, 9607, 51083, 148022	128	211	8694	2.57524
	GOTERM_BP_FAT	GO:0009891~positive regulation of biosynthetic process	23	15.3333	0.03576	5396, 7026, 5992, 4212, 387496, 5090, 7291, 3175, 1490, 51083, 148022, 29079, 1029, 4609, 301, 2104, 2004, 2355, 108, 1959, 1958, 80351, 55729	128	1012	8694	1.54368
	GOTERM_BP_FAT	GO:0006811~ion transport	21	14	0.0360155	286133, 7200, 23539, 6330, 9127, 3783, 7291, 1490, 57194, 51083, 22821, 83959, 771, 55244, 4609, 1346, 301, 1136, 2564, 624, 10268	128	898	8694	1.58837
	GOTERM_BP_FAT	GO:0051241~negative regulation of multicellular organismal process	16	10.6667	0.0367022	7026, 5992, 4212, 7291, 3196, 222537, 2161, 51083, 1290, 341, 1029, 430, 4609, 301, 9636, 9607	128	621	8694	1.75
	GOTERM_BP_FAT	GO:0010243~response to organonitrogen compound	14	9.33333	0.0389102	6750, 9127, 2782, 1490, 51083, 1290, 4609, 84109, 301, 1136, 108, 1959, 837, 1958	128	518	8694	1.83573
	GOTERM_BP_FAT	GO:0006352~DNA-templated transcription, initiation	6	4	0.0392178	29079, 4609, 2104, 7291, 55729, 1490	128	128	8694	3.18384
	GOTERM_BP_FAT	GO:0009755~hormone-mediated signaling pathway	6	4	0.0403396	29079, 7200, 7026, 2104, 6750, 56937	128	129	8694	3.15916
	GOTERM_BP_FAT	GO:0009893~positive regulation of metabolic process	35	23.3333	0.0411802	7026, 4212, 26577, 51083, 148022, 4609, 1136, 2104, 2004, 84168, 1959, 1958, 55729, 5396, 5992, 387496, 5090, 7291, 3175, 1490, 2161, 341, 29079, 83547, 1029, 84957, 147, 301, 2355, 108, 51339, 84250, 10268, 80351, 9607	128	1748	8694	1.35999
	GOTERM_BP_FAT	GO:1901698~response to nitrogen compound	15	10	0.0421077	6750, 9127, 2782, 1490, 51083, 1290, 148022, 4609, 84109, 301, 1136, 108, 1959, 837, 1958	128	578	8694	1.76268
	GOTERM_BP_FAT	GO:0010557~positive regulation of macromolecule biosynthetic process	21	14	0.0430095	5396, 7026, 5992, 4212, 387496, 5090, 7291, 3175, 1490, 51083, 148022, 29079, 1029, 4609, 2104, 2004, 2355, 1959, 1958, 80351, 55729	128	916	8694	1.55716
	GOTERM_BP_FAT	GO:0042445~hormone metabolic process	5	3.33333	0.0469187	7276, 79644, 1958, 83539, 51083	128	93	8694	3.65171
	GOTERM_BP_FAT	GO:0006869~lipid transport	7	4.66667	0.0469982	341, 301, 51454, 3783, 624, 57194, 51083	128	179	8694	2.65616
	GOTERM_BP_FAT	GO:0045777~positive regulation of blood pressure	3	2	0.0473979	7026, 147, 9607	128	24	8694	8.49023
	GOTERM_BP_FAT	GO:0032870~cellular response to hormone stimulus	11	7.33333	0.0474247	29079, 7200, 4609, 84109, 7026, 2104, 301, 6750, 56937, 2782, 108	128	375	8694	1.99238
	GOTERM_BP_FAT	GO:0010604~positive regulation of macromolecule metabolic process	33	22	0.0476754	7026, 4212, 26577, 51083, 148022, 4609, 1136, 2104, 2004, 84168, 1959, 1958, 55729, 5396, 5992, 387496, 5090, 7291, 3175, 1490, 2161, 29079, 83547, 1029, 84957, 147, 2355, 108, 51339, 84250, 10268, 80351, 9607	128	1645	8694	1.36257
	GOTERM_BP_FAT	GO:0010952~positive regulation of peptidase activity	5	3.33333	0.0516606	1029, 4609, 26577, 84168, 1490	128	96	8694	3.5376
	GOTERM_BP_FAT	GO:0031328~positive regulation of cellular biosynthetic process	22	14.6667	0.0531597	5396, 7026, 5992, 4212, 387496, 5090, 7291, 3175, 51083, 148022, 29079, 1029, 4609, 301, 2104, 2004, 2355, 108, 1959, 1958, 80351, 55729	128	997	8694	1.49878
	GOTERM_BP_FAT	GO:0030534~adult behavior	5	3.33333	0.0532976	7200, 1136, 5090, 84189, 9607	128	97	8694	3.50113
	GOTERM_BP_FAT	GO:0003008~system process	21	14	0.0543192	5173, 6330, 7026, 9127, 3783, 4212, 2782, 1032, 5090, 3350, 1490, 51083, 1136, 147, 624, 108, 1959, 84189, 10268, 9607, 4703	128	941	8694	1.51579
	GOTERM_BP_FAT	GO:1901700~response to oxygen-containing compound	20	13.3333	0.0564002	7200, 7026, 6750, 9127, 2782, 1032, 1490, 51083, 1290, 148022, 2878, 84957, 4609, 84109, 301, 108, 1959, 837, 1958, 10268	128	887	8694	1.5315
	GOTERM_BP_FAT	GO:2001020~regulation of response to DNA damage stimulus	5	3.33333	0.0566557	1029, 4609, 1032, 7291, 84250	128	99	8694	3.4304
	GOTERM_BP_FAT	GO:0045935~positive regulation of nucleobase-containing compound metabolic process	21	14	0.0568159	5396, 7026, 5992, 4212, 387496, 5090, 7291, 3175, 51083, 29079, 1029, 4609, 2104, 2004, 2355, 108, 1959, 1958, 84250, 80351, 55729	128	946	8694	1.50778
	GOTERM_BP_FAT	GO:0045893~positive regulation of transcription, DNA-templated	18	12	0.057002	5396, 7026, 5992, 4212, 387496, 5090, 7291, 3175, 51083, 29079, 1029, 4609, 2104, 2004, 2355, 1959, 1958, 55729	128	773	8694	1.58162
	GOTERM_BP_FAT	GO:1903508~positive regulation of nucleic acid-templated transcription	18	12	0.057002	5396, 7026, 5992, 4212, 387496, 5090, 7291, 3175, 51083, 29079, 1029, 4609, 2104, 2004, 2355, 1959, 1958, 55729	128	773	8694	1.58162
	GOTERM_BP_FAT	GO:1901724~positive regulation of cell proliferation involved in kidney development	2	1.33333	0.0571729	4609, 1958	128	4	8694	33.9609
	GOTERM_BP_FAT	GO:0033034~positive regulation of myeloid cell apoptotic process	2	1.33333	0.0571729	1029, 301	128	4	8694	33.9609
	GOTERM_BP_FAT	GO:0009100~glycoprotein metabolic process	8	5.33333	0.0573345	176, 6482, 79644, 29071, 419, 80351, 83539, 222537	128	236	8694	2.30244
	GOTERM_BP_FAT	GO:0050817~coagulation	7	4.66667	0.0582906	286133, 7301, 9127, 2782, 29071, 2161, 222537	128	189	8694	2.51562
	GOTERM_BP_FAT	GO:0048511~rhythmic process	7	4.66667	0.0595021	4609, 7301, 301, 7291, 1959, 1958, 9607	128	190	8694	2.50238
	GOTERM_BP_FAT	GO:0007187~G-protein coupled receptor signaling pathway, coupled to cyclic nucleotide second messenger	5	3.33333	0.0601255	147, 301, 2782, 108, 3350	128	101	8694	3.36247
	GOTERM_BP_FAT	GO:0048545~response to steroid hormone	8	5.33333	0.0605424	29079, 7200, 7026, 2104, 301, 6750, 56937, 1490	128	239	8694	2.27354
	GOTERM_BP_FAT	GO:0010817~regulation of hormone levels	9	6	0.0607775	7200, 7276, 301, 79644, 3350, 1958, 83539, 9607, 51083	128	289	8694	2.11521
	GOTERM_BP_FAT	GO:0032722~positive regulation of chemokine production	3	2	0.0625264	7291, 1958, 148022	128	28	8694	7.27734
	GOTERM_BP_FAT	GO:0051173~positive regulation of nitrogen compound metabolic process	22	14.6667	0.0626418	5396, 7026, 5992, 4212, 387496, 5090, 7291, 3175, 51083, 148022, 29079, 1029, 4609, 2104, 2004, 2355, 108, 1959, 1958, 84250, 80351, 55729	128	1016	8694	1.47075
	GOTERM_BP_FAT	GO:1902680~positive regulation of RNA biosynthetic process	18	12	0.0634133	5396, 7026, 5992, 4212, 387496, 5090, 7291, 3175, 51083, 29079, 1029, 4609, 2104, 2004, 2355, 1959, 1958, 55729	128	784	8694	1.55943
	GOTERM_BP_FAT	GO:0090303~positive regulation of wound healing	3	2	0.0665335	4609, 301, 2161	128	29	8694	7.0264
	GOTERM_BP_FAT	GO:1901137~carbohydrate derivative biosynthetic process	12	8	0.0667988	176, 6482, 4609, 79644, 29071, 108, 93183, 419, 80351, 83539, 23556, 222537	128	453	8694	1.79925
	GOTERM_BP_FAT	GO:0010876~lipid localization	7	4.66667	0.0697368	341, 301, 51454, 3783, 624, 57194, 51083	128	198	8694	2.40128
	GOTERM_BP_FAT	GO:0061448~connective tissue development	6	4	0.0699769	176, 5396, 1300, 85301, 1958, 1490	128	151	8694	2.69888
	GOTERM_BP_FAT	GO:0080135~regulation of cellular response to stress	10	6.66667	0.0711003	1029, 4609, 5396, 26353, 624, 1032, 7291, 84250, 51339, 1490	128	351	8694	1.9351
	GOTERM_BP_FAT	GO:0042698~ovulation cycle	4	2.66667	0.0717567	4609, 7301, 301, 1958	128	66	8694	4.11648
	GOTERM_BP_FAT	GO:0071396~cellular response to lipid	9	6	0.0722052	29079, 4609, 7026, 2104, 301, 56937, 108, 10268, 148022	128	300	8694	2.03766
	GOTERM_BP_FAT	GO:0015711~organic anion transport	7	4.66667	0.0738232	771, 7200, 23539, 4609, 301, 624, 83959	128	201	8694	2.36544
	GOTERM_BP_FAT	GO:0010563~negative regulation of phosphorus metabolic process	10	6.66667	0.0741258	1029, 4609, 7026, 9665, 624, 56937, 1032, 7291, 51339, 27328	128	354	8694	1.9187
	GOTERM_BP_FAT	GO:0045936~negative regulation of phosphate metabolic process	10	6.66667	0.0741258	1029, 4609, 7026, 9665, 624, 56937, 1032, 7291, 51339, 27328	128	354	8694	1.9187
	GOTERM_BP_FAT	GO:0051254~positive regulation of RNA metabolic process	18	12	0.0783956	5396, 7026, 5992, 4212, 387496, 5090, 7291, 3175, 51083, 29079, 1029, 4609, 2104, 2004, 2355, 1959, 1958, 55729	128	807	8694	1.51499
	GOTERM_BP_FAT	GO:1903036~positive regulation of response to wounding	3	2	0.0790413	4609, 301, 2161	128	32	8694	6.36768
	GOTERM_BP_FAT	GO:0050670~regulation of lymphocyte proliferation	5	3.33333	0.0791194	1029, 301, 51083, 64926, 148022	128	111	8694	3.05954
	GOTERM_BP_FAT	GO:0032944~regulation of mononuclear cell proliferation	5	3.33333	0.0791194	1029, 301, 51083, 64926, 148022	128	111	8694	3.05954
	GOTERM_BP_FAT	GO:0051250~negative regulation of lymphocyte activation	4	2.66667	0.0823823	1029, 7301, 301, 51083	128	70	8694	3.88125
	GOTERM_BP_FAT	GO:0042060~wound healing	9	6	0.0824736	286133, 4609, 7301, 301, 2004, 9127, 2782, 29071, 2161	128	309	8694	1.97831
	GOTERM_BP_FAT	GO:0045944~positive regulation of transcription from RNA polymerase II promoter	14	9.33333	0.0830233	5396, 5992, 4212, 5090, 7291, 3175, 51083, 1029, 4609, 2104, 2004, 2355, 1959, 1958	128	583	8694	1.63106
	GOTERM_BP_FAT	GO:0072203~cell proliferation involved in metanephros development	2	1.33333	0.0845309	4609, 1958	128	6	8694	22.6406
	GOTERM_BP_FAT	GO:0070663~regulation of leukocyte proliferation	5	3.33333	0.0853387	1029, 301, 51083, 64926, 148022	128	114	8694	2.97903
	GOTERM_BP_FAT	GO:0043434~response to peptide hormone	8	5.33333	0.0860597	4609, 301, 2782, 108, 1959, 1958, 1490, 51083	128	260	8694	2.0899
	GOTERM_BP_FAT	GO:0001933~negative regulation of protein phosphorylation	8	5.33333	0.0874085	1029, 4609, 7026, 624, 56937, 1032, 7291, 51339	128	261	8694	2.0819
	GOTERM_BP_FAT	GO:0042446~hormone biosynthetic process	3	2	0.0877539	79644, 1958, 83539	128	34	8694	5.99311
	GOTERM_BP_FAT	GO:0007610~behavior	10	6.66667	0.089293	7200, 1136, 84623, 4212, 5090, 1959, 84189, 3350, 9607, 51083	128	368	8694	1.8457
	GOTERM_BP_FAT	GO:0051216~cartilage development	5	3.33333	0.0896143	176, 5396, 1300, 85301, 1490	128	116	8694	2.92767
	GOTERM_BP_FAT	GO:0015718~monocarboxylic acid transport	4	2.66667	0.093643	23539, 4609, 301, 624	128	74	8694	3.67145
	GOTERM_BP_FAT	GO:0043062~extracellular structure organization	7	4.66667	0.0946687	176, 7276, 1300, 85301, 84168, 1490, 1290	128	215	8694	2.21141
	GOTERM_BP_FAT	GO:0030198~extracellular matrix organization	7	4.66667	0.0946687	176, 7276, 1300, 85301, 84168, 1490, 1290	128	215	8694	2.21141
	GOTERM_BP_FAT	GO:0071897~DNA biosynthetic process	5	3.33333	0.096218	4609, 1032, 9636, 80351, 1490	128	119	8694	2.85386
	GOTERM_BP_FAT	GO:0007267~cell-cell signaling	20	13.3333	0.0970579	5173, 7200, 148281, 6330, 6750, 2782, 9362, 3350, 1490, 51083, 4609, 301, 1136, 147, 127833, 1959, 1958, 51339, 80351, 9607	128	951	8694	1.42843
	GOTERM_BP_FAT	GO:0045023~G0 to G1 transition	2	1.33333	0.0979131	4609, 1490	128	7	8694	19.4062
	GOTERM_BP_FAT	GO:0021516~dorsal spinal cord development	2	1.33333	0.0979131	5992, 5090	128	7	8694	19.4062
	GOTERM_BP_FAT	GO:1901722~regulation of cell proliferation involved in kidney development	2	1.33333	0.0979131	4609, 1958	128	7	8694	19.4062
	GOTERM_BP_FAT	GO:0060706~cell differentiation involved in embryonic placenta development	2	1.33333	0.0979131	430, 7026	128	7	8694	19.4062
	GOTERM_BP_FAT	GO:0045080~positive regulation of chemokine biosynthetic process	2	1.33333	0.0979131	1958, 148022	128	7	8694	19.4062

## Sheet: Supplementary Data 5
	Supplementary Data 5. DAVID disease association analysis results for the top 150 key genes.
	Category	Term	Count	%	PValue	Genes	List Total	Pop Hits	Pop Total	Fold Enrichment
	GAD_DISEASE	several psychiatric disorders	12	8	0.000549393	5409, 5173, 7200, 147, 6750, 2564, 624, 6866, 3350, 9607, 57194, 51083	119	203	7060	3.50706
	GAD_DISEASE_CLASS	RENAL	24	16	0.00705522	7276, 91754, 4212, 147463, 1032, 23302, 3350, 23556, 2161, 1490, 5409, 2878, 1029, 55244, 4609, 2214, 301, 29071, 624, 108, 3985, 10983, 56935, 9607	119	809	7060	1.76003
	GAD_DISEASE	Bulimia	7	4.66667	0.0128283	5409, 7200, 147, 2564, 3350, 9607, 51083	119	116	7060	3.58012
	GAD_DISEASE	alcohol consumption	6	4	0.0156096	5173, 2355, 2564, 3350, 9607, 51083	119	88	7060	4.04507
	GAD_DISEASE	Intervertebral Disk Displacement	3	2	0.0191568	176, 1300, 1290	119	13	7060	13.691
	GAD_DISEASE_CLASS	CARDIOVASCULAR	53	35.3333	0.0331005	7200, 148281, 4212, 51083, 7162, 5937, 430, 57821, 2104, 1136, 284415, 55686, 56937, 84168, 56935, 9938, 114815, 6482, 3290, 5396, 387496, 2161, 57194, 2878, 1029, 1300, 51454, 144402, 26002, 10268, 80351, 6330, 7301, 9127, 3783, 771, 84109, 84623, 1959, 5173, 7276, 9459, 2782, 5090, 23556, 1490, 5409, 341, 147, 2214, 301, 624, 9607	119	2509	7060	1.25324
	GAD_DISEASE	Heart Failure	9	6	0.0463024	6482, 771, 301, 284415, 84623, 23556, 56935, 9607, 7162	119	239	7060	2.2341
	GAD_DISEASE	non-small cell lung carcinoma	2	1.33333	0.0652115	1029, 7291	119	4	7060	29.6639
	GAD_DISEASE	Substance Withdrawal Syndrome|Tobacco Use Disorder	2	1.33333	0.0652115	1136, 3350	119	4	7060	29.6639
	GAD_DISEASE_CLASS	PSYCH	29	19.3333	0.0745191	7200, 148281, 64794, 6750, 4212, 22891, 51083, 83707, 1136, 2564, 84623, 4744, 6866, 1959, 1958, 5173, 3290, 7276, 5992, 3350, 57194, 341, 5409, 1029, 147, 51454, 624, 51339, 9607	119	1281	7060	1.34309
	GAD_DISEASE	Chronic renal failure|Kidney Failure, Chronic	14	9.33333	0.0788145	7276, 91754, 4212, 147463, 1032, 2161, 2878, 1029, 4609, 624, 108, 3985, 10983, 9607	119	506	7060	1.64148
	GAD_DISEASE	Triglycerides	9	6	0.0860013	341, 5396, 79961, 84109, 2104, 301, 56937, 85301, 3175	119	273	7060	1.95586
	GAD_DISEASE_CLASS	METABOLIC	60	40	0.0941838	7200, 148281, 6750, 161931, 4212, 51083, 7162, 5937, 55244, 2104, 1136, 55686, 56937, 56935, 114815, 6482, 3290, 23539, 5396, 1032, 80307, 7291, 3175, 2161, 57194, 1029, 1346, 79961, 1300, 144402, 26002, 51339, 10301, 5121, 84109, 84623, 9636, 1959, 134265, 419, 1958, 4703, 153020, 5173, 7276, 5090, 3350, 127396, 1490, 1290, 5409, 341, 147, 2214, 2731, 301, 624, 85301, 108, 9607	119	3079	7060	1.15611
	GAD_DISEASE	Risperidone	2	1.33333	0.0962179	4212, 5090	119	6	7060	19.7759
	GAD_DISEASE	Hemolytic-Uremic Syndrome	2	1.33333	0.0962179	624, 9607	119	6	7060	19.7759
	GAD_DISEASE	Cardiovascular Diseases|Coronary Artery Disease	2	1.33333	0.0962179	624, 2161	119	6	7060	19.7759

## Sheet: Supplementary Data 6
	Supplementary Data 6. Genes associated with key neurodevelopment processes.
	Neuron migration		Neuron differentiation		Dendrite development		Synapse development		Axon development		Myelination
	DCX		MAP1B		MAP1A		SYP		CNTN2		MBP
	DPYSL3		MAP2		MAPT		SYPL1		SLC31A2		PLP1
	ST8SIA2		TUBB		CAMK2A		SYPL2		NPC1		MOG
	SOX11		CEP170		RAPGEF4		SYN1		PIP4K2A		C11orf9
	ST8SIA2		PAPOLG		RGS4		PTPRN		SLC5A11		MAG
	ANKRD50		XPR1		CYP46A1		CAMTA2		GLDN		TF
	NKIRAS2		WNK3		CHN1		CNTNAP1		CNDP1		PADI2
	SLCO5A1		CDH2		PACSIN1		NDRG4		IPO13		P2RX7
	FNBP1L		KDM5B		TPPP		DNM1		ATPGD1		MAL
	WNK3		FAM117B		CNTNAP1		TUBG2		KLK6		FGF1
	CRMP1		PCGF3		PTPRN		SLC12A5		C11orf9		PLLP
	DPYSL5		HN1		RPH3A		PINK1		DOCK5		TMEM144
	C1orf187		PRRC1		FBXL16		KIAA0284		MAN2A2		DAAM2
	PANX1		ZWILCH		HLF		MAP1A		SYNJ2		TMEM63A
	HN1		ZNF280C		SLC12A5		SYNGR1		OPALIN		LGI3
	IGSF3		TOP2B		CX3CL1		ATP1B1		GJB1		CMTM5
	MEX3B		SCYL2		CREG2		SYN2		ABCA2		ENPP2
	ZNF300		NKAIN1		C8orf46		NALCN		CD22		PLEKHB1
	DBN1		PANX1		MFAP3L		TOM1L2		NINJ2		BCAS1
	DCHS1		SLC39A6		TUBG2		RPH3A		LDB3		UGT8
	MYCN		PBRM1		EXTL1		PACSIN1		ABCA8		PAQR6
	C6orf134		PGD		TACC1		TOM1L2		BEST1		ASPA
	SOX4		MLLT3		COBL		NPTN		SEPT4		TUBA4A
	EPHB2		DHX57		ACSL6		HLF		CERCAM		CSRP1
	FAT4		ZDHHC15		DGKB		TMEM59L		SGK2		DBNDD2
	CD24		ZC4H2		CBX6		LYNX1		KIF13B		SLCO1A2
	FGD1		PTBP2		TMEM38A		STX1B		RNF220		PACSIN1
	IL17RD		HDAC2		MBP		CASKIN1		USP54		FAM102A
	XPR1		ZNF512		SLC1A2		PRNP		PXK		SEPT8
	ZNF711		RFX7		LGI3		CEND1		ASPA		FDXACB1
	KDM5B		KDM1		AK5		SHISA4		FA2H		HSPB8
	BZW2		TNPO3		KCNAB2		TPPP		TMEM144		AMPD3
	GPR161		CGGBP1		CA11		RASGRF1		TMEM63A		S100B
	F2R		SOX11		CMTM4		CAMK2A		SEMA3B		CNTNAP1
	ZWILCH		IGSF3		ME1		ACSL6		CLMN		SIRPA
	BACH2		FAM48A		GRIN2A		RAPGEF4		DBNDD2		PLA2G16
	SOX12		RSPRY1		NRGN		TMEM38A		C10orf90		CNP
	N4BP2		SMAP1		SIRPA		BSN		CTNNA3		FBXO2
	VAV2		ZNF445		THY1		RAPGEFL1		ELOVL1		PLXNB3
	VASH2		DCX		ABLIM2		MFSD4		HHIP		CA2
	PBRM1		NKIRAS2		RASGRF2		PPP2R2C		SH3TC2		OGDHL
	CTTNBP2NL		SQLE		NALCN		FBXL16		MAL		SCN2B
	TMSB15A		GFPT1		PINK1		CLSTN1		ERBB3		ERBB3
	RSPRY1		NUP153		PPP4R4		KCNMA1		NFASC		MAP7
	FBN3		EIF3L		TUBA4A		CYP46A1		ENDOD1		GRAMD3
	PTPRO		CREB1		TOM1L2		NCEH1		MOG		BHLHE41
	DAAM1		TRIM24		SPARCL1		CBX6		SEC14L5		KLK6
	ISLR2		ACVR2A		P2RX7		SGTB		MAP6D1		TACC1
	ARL10		NRAS		FGF1		GRIN2A		CLDND1		HSPA2
	NNAT		NT5DC2		SKAP2		YWHAH		GPR37		PCTK3
	TSKU		CAPRIN1		CAMTA2		CA11		PLD1		ALDOC
	AFAP1		CRMP1		AGBL4		MICAL2		ELMO1		PYGM
	PLEKHG2		XPO5		KSR2		PITPNM3		PRUNE2		ZBTB7A
	ZBTB8A		SRPK1		RASGEF1A		APOD		QSK		GPR37L1
	DOK4		SP4		HSPB8		COBL		ADAMTS4		HDAC11
	LRRC55		FUBP1		PMP2		EPB49		EVI2A		CA11
	ADNP		KLF7		MBP		PANX2		CPM		NDRG2
	TUBB2B		PAK2		SLC25A18		REPS2		NIPAL3		RAPGEF4
	KLF7		EIF4G2		TSPYL2		GPR155		PLA2G16		MAP3K5
	FBXO30		MYCN		PLEKHB1		UNC80		MAG		CPM
	CCDC112		PRR3		FBXO2		SPARCL1		RASGRP3		OPALIN
	ZBED4		POLR2B		MT3		ADAM11		ENPP2		MFAP3L
	CDC42EP3		ARRDC3		DAAM2		C8orf46		CNP		AGXT2L1
	SRGAP1		C2orf44		ZMAT3		KIAA0513		FAM27L		NIPAL3
	KIAA0922		ST8SIA2		GRAMD3		PHYHIP		SLC44A1		NACC2
	DDAH2		BCL9		SCN2B		TRPM2		TRAPPC10		ABCA2
	LRRC3		TOPBP1		CNNM1		DCAF6		TTYH2		CPEB1
	DLG5		CDC42EP3		IQSEC1		ALDOC		HHATL		CHN1
	ZNF445		CLASP1		NCEH1		PRKCG		CMTM5		COBL
	IDH1		C20orf112		SEC14L2		C19orf66		SEMA4D		ZCCHC24
	MLLT3		SPAST		RANBP3L		GPR162		TSR2		ATPGD1
	ZDHHC15		HNRNPAB		SYN1		TUBA4A		CDH19		TEF
	FAM117B		ZFP30		MAOB		GPRASP1		RTKN		GPR158
	KDM1		SMARCAD1		EPB49		SHANK1		SLCO1A2		ALDH1A1
	SLC44A5		UBE2J1		SGTB		RASGEF1A		SORT1		FXYD1
	PRRC1		KHDRBS1		PADI2		FMNL1		CAPN3		FA2H
	TTC28		LASS6		HDAC11		MBP		LANCL1		EVI2A
	MPZL1		DYNC1I2		PRKCG		CTSB		QDPR		APOD
	C6orf124		DPYSL3		PLLP		AGT		SLC12A2		AIFM3
	HIST1H3I		SEC31A		TRPM2		VAMP2		PHF15		IFIT1
	TRIM24		ODC1		HABP4		ADAP1		SH3PXD2A		CPLX1
	ZNF642		ST8SIA2		MFSD4		MAP3K5		AARS		TMBIM1
	RCBTB2		DAAM1		CTSB		HPCAL4		C21orf91		RTKN
	NKAIN1		RNF38		LOC201229		ABLIM2		PADI2		BCL2L2
	WHSC1		PYGO1		TF		FLJ33996		PRR18		ZNF483
	PAFAH1B3		EPHB2		DUSP3		CPLX1		LGI3		PHF15
	RND3		UGGT1		GPR37L1		SPRYD3		PRRG1		TSPYL2
	ROBO1		RNF2		TOM1L2		PITPNM2		LIPE		KCNJ10
	INTS7		SF3B3		ICAM5		ST6GALNAC6		UNC84B		SEPT4
	KIRREL		PUM1		CSRP1		PRRT1		GSN		TTYH2
	ZNF280C		EPC1		ARHGAP26		SV2B		ATP10B		SLC25A18
	DCAF12		MFAP3		REPS2		GPR37L1		TF		GNPTG
	ZNF616		WDR82		PAQR6		SLC4A10		OTUD7B		DGKB
	PAK2		AP3M1		PITPNM3		GABRA1		SPTLC2		HABP4
	HDAC2		TEX10		APOD		SCN2B		CBX7		GSN
	USP49		GSTA4		LHPP		THY1		ANKRD40		TPPP
	TUBB		ZBTB8A		ITM2C		TSPAN7		GALNT6		MYH14
	LRCH2		IDH1		PRNP		ASPHD1		ICOSLG		PAQR8
	ZSCAN2		ELOVL6		ETS2		DTNA		SLC6A12		SEMA4D
	CASK		PANK3		BCL2L2		GNG3		HAPLN2		GFAP
	ZNF678		TAF2		LYNX1		MINK1		DEPDC6		MT3
			PPP2R5E		PPP2R2C		GARNL4				PPP4R4
			CTDSPL2		NDRG4		KNDC1				ARHGAP26
							SIRPA				ACSL6
											PTGDS

## Sheet: Supplementary Data 7
	Supplementary Data 7. Genes associated with main neuronal metabolic pathways.
	Oxidative phosphorylation		Aerobic glycolysis
	ACAD9		EPHB6
	ATP5A1		TBRG1
	ATP5B		RARB
	ATP5C1		PPM2C
	ATPAF2		RICS
	BCS1L		KIAA0748
	COA3		RORB
	COA5		KCNS2
	COA6		MCTP2
	COA7		PLCB1
	COQ2		PVRL3
	COQ3		RGS4
	COQ4		ADAMTS8
	COQ7		RASGRF2
	COX14		FLRT2
	COX15		NRGN
	COX18		LNX1
	COX19		CCDC3
	COX4I1		PCSK1
	COX5B		DPYSL4
	COX6A1		NLK
	COX6B1		CRIP2
	COX6C		CCNA1
	COX7B		NTN4
	COX7C		SYT16
	CYC1		THRB
	ECSIT		PRKAR2B
	FDX1		ATRNL1
	FDXR		ATL1
	FOXRED1		DKFZP564O0823
	GLRX5		NGEF
	IBA57		ETV6
	ISCA1		LZTS1
	ISCA2		NDFIP2
	ISCU		MATK
	LYRM4		PRKCB
	NDUFA1		RXFP1
	NDUFA10		LMO3
	NDUFA11		OSBPL3
	NDUFA2		HLF
	NDUFA3		MGAT5B
	NDUFA4		C9orf91
	NDUFA6		DPF1
	NDUFA8		STAT6
	NDUFA9		LDB2
	NDUFAF1		CHN1
	NDUFAF3		CPNE5
	NDUFAF5		KCNB1
	NDUFAF6		EGR3
	NDUFAF7		RBM24
	NDUFB10		C2orf55
	NDUFB11		C1orf115
	NDUFB2		NETO1
	NDUFB3		ARNT2
	NDUFB4		STRN4
	NDUFB5		SHC3
	NDUFB6		NPY5R
	NDUFB7		SERPINI1
	NDUFB8		CHRM1
	NDUFB9		KCNF1
	NDUFC1		CDKL5
	NDUFC2		LRRC8B
	NDUFS1		CAMK1G
	NDUFS2		ACTN1
	NDUFS3		LHX6
	NDUFS5		GRIA3
	NDUFS7		SYT5
	NDUFS8		FOXG1
	NDUFV2		C9orf126
	NFU1		SEPT5
	NUBPL		PCDH10
	PDSS2		CACNB1
	PET117		LRRC4C
	PTCD1		CACNG3
	SCO1		GABRA4
	SDHA		TMEM155
	SDHD		CACNA2D3
	TIMMDC1		PDE8B
	UQCR10		ARPP-19
	UQCRB		CAMK2A
	UQCRC2		AGBL4
	UQCRFS1		CXCL14
			CAP2
			MKL2
			KCTD1
			LMO4
			KALRN
			PDE2A
			CDH9
			ACTN2
			GNPTAB
			INF2
			LHX2
			ASB2
			LRRTM4
			PCDH9
			BEND5
			NECAB1
			EXTL1
			PLK2
			BCL11A
			RAB11FIP4
			ANO3
			AK5
			SMAD3
			CTXN1
			CYP46A1
			CSRNP3
			NPY1R
			GDA
			KHDRBS3
			KCNJ4
			SLIT1
			B3GALT2
			SNTB2
			KCNT2

## Sheet: Supplementary Data 8
	Supplementary Data 8. Included cohorts in the final analysis.
	Cohort		Whole subjects	Included subjects	Males/Females	Scanner	Magnet	TR(ms)	Volumes	Acquisition duration(s)	Webpage
	ABIDE I	Leuven_1	29	11	11/0	PHILIPS INTERA	3T	1667	250	416.75	http://fcon_1000.projects.nitrc.org/indi/abide/
		MaxMun_c	17	13	13/0	SIEMENS Verio	3T	3000	120	360
		NYU	184	30	23/7	SIEMENS Allegra	3T	2000	180	360
		USM	101	25	25/0	SIEMENS TrioTim	3T	2000	240	480
	ABIDE II	ETHZ_1	40	17	17/0	PHILIPS Achieva	-	2000	210	420
		IP_1	56	16	8/8	PHILIPS Achieva	-	2700	85	229.5
		IU_1	40	18	13/5	SIEMENS TrioTim	3T	813	433	352.029
		ONRC_2	59	29	16/13	SIEMENS Skyra	3T	475	947	449.825
	Age_ility		131	85	41/44	SIEMENS Skyra	3T	3120	160	499.2	https://www.nitrc.org/projects/age-ility/
	BGSP		1570	1509	621/888	SIEMENS TrioTim	3T	3000	124	372	https://doi.org/10.7910/DVN/25833
	C-BIRD		147	143	67/76	SIEMENS TrioTim	3T	2000	200	400	http://fcon_1000.projects.nitrc.org/indi/CoRR/html/bnu_1.html
	CoRR	BMB_1	50	42	22/20	SIEMENS TrioTim	3T	2300	200	460	http://fcon_1000.projects.nitrc.org/indi/CoRR/html/bmb_1.html
		BNU_2	61	60	28/32	SIEMENS TrioTim	3T	2000	240	480	http://fcon_1000.projects.nitrc.org/indi/CoRR/html/bnu_2.html
		BNU_3	48	46	23/23	SIEMENS TrioTim	3T	2000	240	480	http://fcon_1000.projects.nitrc.org/indi/CoRR/html/bnu_3.html
		HNU_1	30	30	15/15	GE Discovery	3T	2000	300	600	http://fcon_1000.projects.nitrc.org/indi/CoRR/html/hnu_1.html
		IACAS	28	17	7/10	GE Signa	3T	2000	240	480	http://fcon_1000.projects.nitrc.org/indi/CoRR/html/iacas_1.html
		IBA_TRT	36	24	13/11	SIEMENS TrioTim	3T	1750	343	600.25	http://fcon_1000.projects.nitrc.org/indi/CoRR/html/ibatrt.html
		IPCAS_1	30	29	21/8	SIEMENS TrioTim	3T	2000	205	410	http://fcon_1000.projects.nitrc.org/indi/CoRR/html/ipcas_1.html
		IPCAS_3	36	26	18/8	SIEMENS TrioTim	3T	2000	180	360	http://fcon_1000.projects.nitrc.org/indi/CoRR/html/ipcas_3.html
		IPCAS_4	20	16	7/9	GE Discovery	3T	2000	180	360	http://fcon_1000.projects.nitrc.org/indi/CoRR/html/ipcas_4.html
		IPCAS_5	22	22	0/22	SIEMENS TrioTim	3T	2000	300	600	http://fcon_1000.projects.nitrc.org/indi/CoRR/html/ipcas_5.html
		JHNU_1	30	27	9/18	SIEMENS TrioTim	3T	2000	250	500	http://fcon_1000.projects.nitrc.org/indi/CoRR/html/jhnu_1.html
		LMU_1	27	14	6/8	PHILIPS Achieva	3T	2500	180	450	http://fcon_1000.projects.nitrc.org/indi/CoRR/html/lmu_1.html
		LMU_2	15	15	9/6	SIEMENS Verio	3T	3000	120	360	http://fcon_1000.projects.nitrc.org/indi/CoRR/html/lmu_2.html
		MRN_1	55	23	14/9	SIEMENS TrioTim	3T	2000	150	300	http://fcon_1000.projects.nitrc.org/indi/CoRR/html/mrn_1.html
		NYU_1	25	20	13/7	SIEMENS Allegra	3T	2000	197	394	http://fcon_1000.projects.nitrc.org/indi/CoRR/html/nyu_1.html
		NYU_2	61	57	20/37	SIEMENS Allegra	3T	2000	180	360	http://fcon_1000.projects.nitrc.org/indi/CoRR/html/nyu_2.html
		SWU_1	20	19	14/5	SIEMENS TrioTim	3T	2000	240	480	http://fcon_1000.projects.nitrc.org/indi/CoRR/html/swu_1.html
		SWU_2	27	25	16/9	SIEMENS TrioTim	3T	2000	242	484	http://fcon_1000.projects.nitrc.org/indi/CoRR/html/swu_2.html
		SWU_3	24	23	15/8	SIEMENS TrioTim	3T	2000	300	600	http://fcon_1000.projects.nitrc.org/indi/CoRR/html/swu_3.html
		UPSM_1	26	25	12/13	SIEMENS TrioTim	3T	1500	200	300	http://fcon_1000.projects.nitrc.org/indi/CoRR/html/upsm_1.html
		Utah_1	15	14	0/14	SIEMENS TrioTim	3T	2000	240	480	http://fcon_1000.projects.nitrc.org/indi/CoRR/html/utah_1.html
		UWM_1	25	18	10/8	GE Discovery	3T	2600	231	603.2	http://fcon_1000.projects.nitrc.org/indi/CoRR/html/uwm_1.html
	FCP1000	Baltimore	23	19	7/12	-	3T	2500	123	307.5	http://fcon_1000.projects.nitrc.org/fcpClassic/FcpTable.html
		Beijing	198	75	26/49	-	3T	2000	225	450
		Berlin	26	22	10/12	-	3T	2300	195	448.5
		Cambridge	198	191	70/121	-	3T	3000	119	357
		ICBM	86	22	6/16	-	3T	2000	128	256
		Leiden_2180	12	10	10/0	-	3T	2180	215	468.7
		Leiden_2200	19	16	8/8	-	3T	2200	215	473
		Leipzig	37	33	13/20	-	3T	2300	195	448.5
		Newark	19	16	7/9	-	3T	2000	135	270
		NewHaven_b	16	14	6/8	-	3T	1500	181	271.5
		NewYork_a	84	45	22/23	-	3T	2000	192	384
		Oulu	103	83	25/58	-	1.5T	1800	245	441
		Queensland	19	18	10/8	-	3T	2100	190	399
		SaintLouis	31	26	11/15	-	3T	2500	127	317.5
	HCP S900		873	737	313/424	SIEMENS Skyra	3T	720	1200	864	http://www.humanconnectome.org/
	INDI	ACPI/du_1	34	31	17/14	GE Signa	3T	2000	178	356	http://fcon_1000.projects.nitrc.org/indi/ACPI/html/acpi_du_1.html
		BeijingEOEC	48	46	23/23	SIEMENS TrioTim	3T	2000	240	480	http://fcon_1000.projects.nitrc.org/indi/retro/BeijingEOEC.html
		BeijingShortTR	28	24	11/13	SIEMENS TrioTim	3T	2000	240	480	http://fcon_1000.projects.nitrc.org/indi/pro/BeijingShortTR.html
		Berlin	50	41	20/21	SIEMENS TrioTim	3T	2300	200	460	http://fcon_1000.projects.nitrc.org/indi/pro/Berlin.html
		COBRE	42	32	21/11	SIEMENS TrioTim	3T	2000	150	300	http://fcon_1000.projects.nitrc.org/indi/retro/cobre.html
		NEO	39	27	13/14	SIEMENS Allegra	3T	2000	197	394	http://fcon_1000.projects.nitrc.org/indi/retro/NEO2012.html
		SALD	494	164	67/97	SIEMENS TrioTim	3T	2000	242	484	http://fcon_1000.projects.nitrc.org/indi/retro/sald.html
		SLIM	594	554	246/308	SIEMENS TrioTim	3T	2000	242	484	http://fcon_1000.projects.nitrc.org/indi/retro/southwestuni_qiu_index.html
		Virginia	25	14	5/9	SIEMENS TrioTim	3T	1750	343	600.25	http://fcon_1000.projects.nitrc.org/indi/pro/VirginiaTech.html
		Yale_High	120	94	54/40	SIEMENS TrioTim	3T	956	334	319.304	http://fcon_1000.projects.nitrc.org/indi/retro/yale_hires.html
		Yale_Low	100	65	32/33	SIEMENS TrioTim	3T	1550	234	362.7	http://fcon_1000.projects.nitrc.org/indi/retro/yale_lowres.html
	MPIMBB		318	205	129/76	SIEMENS Verio	3T	1400	657	919.8	https://openneuro.org/datasets/ds000221
	PKU		109	100	48/52	SIEMENS Prisma	3T	500	960	480	-

## Sheet: Supplementary Data 9
	Supplementary Data 9. Included AHBA samples in the final analysis.
	AHBA samples			Hub?
	x	y	z
	-55.6	-38.1	6.5	no
	-44.1	-44.8	9.1	no
	-46.3	-45.7	5.9	no
	-56.1	-58	10.2	yes
	-57.7	-37.8	7.5	no
	-66.3	-42.9	13.9	no
	-55	-58	10.2	yes
	-64.5	-42.6	8.8	no
	-67.8	-43.9	3	yes
	-62.3	-42.5	8.8	no
	-58	-46	3	yes
	-60	-36	1	yes
	-58	-36	4	no
	-63	-46	13	no
	-62	-60	24	-
	-56	-59	14	yes
	-67	-48	4	no
	-58	-55	23	yes
	-64	-43	20	yes
	-58	-55	17	yes
	-51	-42	7	no
	-56	-26	-10	yes
	-57	-26	3	no
	-0.5	11.6	24.3	no
	-3	17	24	no
	-5	28	17	no
	-4	28	17	no
	-3	5	25	no
	-8	5	34	no
	-2	5	25	no
	-7	5	34	no
	-3	25	26	yes
	-3	25	28	yes
	-2	25	28	yes
	-5	14	31	no
	-7	15	39	yes
	-4	20	20	no
	-4	11	23	no
	-3	11	28	no
	-8	20	29	no
	-6	35	22	no
	-3	0	26	-
	-3	19	30	yes
	-6	5	42	yes
	-2	26	25	no
	-1	26	25	no
	-31.4	-0.6	47.1	no
	-32.4	3	56.5	no
	-22.8	6.6	57.2	yes
	-49.1	7.4	32.9	yes
	-25.6	18.9	53.7	yes
	-48.2	2.7	31.5	yes
	-44.9	7	30.8	yes
	-36.2	17.2	35.8	no
	-35.3	14.2	55.7	yes
	-40.9	14	53.3	yes
	-25.1	-0.7	64.1	yes
	-28.4	-8.5	58.9	no
	-26.2	-0.9	57.1	yes
	-36.2	-1.3	50	no
	-47	17	52	yes
	-25	17	49	no
	-38	4	54	no
	-30	5	56	no
	-36	15	37	no
	-35	15	37	no
	-51	16	33	yes
	-23	21	50	yes
	-23	1	56	yes
	-52	13	44	yes
	-30	13	52	no
	-34	-2	64	no
	-38	5	65	no
	-42	20	52	yes
	-28	-2	63	yes
	-38	5	40	no
	-2.5	-68.9	19.1	no
	-1.5	-68.9	19.1	no
	-1.5	-75.9	28.5	no
	-5.8	-79	1.6	no
	-21	-68	21	-
	-22	-68	20	-
	-3	-80	10	no
	-1	-93	-7	no
	-2	-92	4	no
	-4	-93	7	no
	-5	-80	8	no
	-3	-80	22	no
	-7	-86	10	no
	-3	-94	9	no
	-7	-75	9	no
	-7	-94	22	no
	-6	-86	10	no
	-20	-95	-7	no
	-7	-86	30	yes
	-12	-86	1	no
	-9	-86	14	no
	-25.1	-0.5	-32.4	no
	-29.6	-12.9	-29	no
	-26.4	-12.5	-27.9	no
	-24	-0.5	-32.3	no
	-27.2	-1.1	-34.5	no
	-20.9	-11.5	-32.8	no
	-27.6	-11.5	-30.5	no
	-16	-9	-32	no
	-15	-9	-31	no
	-29	-20	-35	no
	-17	4	-34	no
	-13	-7	-26	no
	-27	-7	-42	no
	-26	-7	-36	no
	-14	-7	-29	no
	-36	-15	-32	no
	-24	-2	-35	no
	-12	6	-29	-
	-16	7	-36	no
	-12	6	-31	-
	-16	7	-38	no
	-16	7	-42	no
	-20	-3	-37	no
	-10	-3	-35	-
	-25	-3	-37	no
	-47.5	-53.3	-18.5	no
	-42.9	-35.7	-22.8	no
	-35.5	-36.6	-27	no
	-42.5	-21.4	-18.8	no
	-38.1	-14.2	-33.5	no
	-33.9	-15	-36.6	no
	-29.8	-61.7	-9.8	no
	-32.5	-1.8	-36.8	no
	-26.2	-2.8	-40.9	no
	-41.5	-64.1	-14.1	no
	-37.8	4.3	-43.7	no
	-37.7	-11.7	-30.5	no
	-45.1	-60.5	-13.1	no
	-40	-11.8	-31.7	no
	-30.9	-13	-38.6	no
	-31	-11.7	-32.8	no
	-39.8	-31	-17	no
	-33.1	-31.1	-24	no
	-43.1	-44.1	-14.6	no
	-39.7	-44	-14.6	no
	-46	-36	-33	-
	-49	-56	-12	no
	-50	-71	-13	no
	-52	-71	-11	no
	-51	-56	-14	no
	-32	-36	-14	no
	-37	-20	-23	no
	-40	-46	-5	-
	-24	4	-42	no
	-26	4	-45	no
	-35	-7	-39	no
	-36	-69	-7	no
	-29	-38	-19	no
	-28	-7	-42	no
	-51	-59	-24	no
	-35	-59	-5	-
	-48	-47	-14	no
	-48	-38	-22	no
	-41	-26	-17	no
	-40	-18	-26	no
	-30	-7	-38	no
	-28	-7	-47	no
	-51	-69	-21	no
	-33	-18	-36	no
	-30	-47	-8	no
	-30	-47	-13	no
	-34	-2	-38	no
	-50	-66	-14	no
	-41	-64	-8	no
	-39	-41	-18	no
	-48	-42	-20	no
	-45	-28	-20	no
	-52	-55	-16	no
	-44	-29	-34	-
	-40	-42	-23	no
	-45	-78	-11	no
	-38	-77	-11	no
	-51	-55	-18	no
	-42	-55	-12	no
	-54	-55	-19	no
	-54	-29	-29	no
	-39	-41	-14	no
	-27	-42	-15	no
	-29	-3	-43	no
	-34	-3	-40	no
	-56	-54	-30	-
	-56	-42	-29	no
	-46	-54	-22	no
	-35	-64	-17	no
	-26	-55	-19	-
	-47	-42	-29	no
	-46	-26	-27	no
	-40	-16	-31	no
	-41	-64	-22	no
	-49	-54	-23	no
	-34	-26	-31	no
	-27	7	-42	no
	-26	7	-42	no
	-36.7	-84.3	25.7	yes
	-43.9	-76.3	27.4	yes
	-42.9	-79.1	16.7	yes
	-35.4	-76.5	51.1	-
	-35.7	-84.3	25.7	yes
	-45.6	-62.6	33.7	yes
	-56.1	-60.3	43.1	-
	-53.3	-57.3	22	yes
	-50	-54.7	32.4	yes
	-46.2	-83.3	25.5	yes
	-32.9	-82.6	40.8	yes
	-45.2	-72.4	23.4	yes
	-42.1	-67.3	44.1	yes
	-40.8	-69.9	30.2	yes
	-44.2	-71.1	28	yes
	-44.1	-72.4	23.4	yes
	-41.9	-71.1	28	yes
	-27.3	-79.2	39.4	yes
	-56	-47	29	yes
	-55	-57	12	yes
	-36	-56	51	yes
	-54	-70	27	yes
	-55	-57	29	yes
	-52	-70	24	yes
	-47	-70	24	yes
	-55	-47	29	yes
	-41	-70	52	yes
	-21	-91	30	yes
	-42	-70	10	yes
	-57	-70	19	-
	-30	-81	44	yes
	-22	-91	13	no
	-35	-65	41	yes
	-33	-76	28	no
	-43	-66	49	yes
	-32	-51	48	yes
	-37	-77	28	no
	-44	-66	15	yes
	-29	-64	52	yes
	-61	-64	14	yes
	-43	-55	50	yes
	-42	-76	22	yes
	-59	-64	34	-
	-52	-54	9	yes
	-42	-76	16	yes
	-36	-77	29	yes
	-62	-64	12	yes
	-62	-55	38	-
	-51.3	-37.3	-28.3	no
	-52.4	-35.3	-20.9	no
	-53.5	-37.3	-28.4	no
	-52	-23.2	-20.9	no
	-55.3	-25.9	-30.6	no
	-55.2	-23.6	-22	no
	-45.2	-43.2	-13.6	no
	-55.7	-44.1	-8.1	no
	-54.9	-51.2	-10.1	no
	-53.9	-12.3	-25.2	yes
	-44.4	-14.9	-35.7	no
	-41.2	-12.6	-27.1	no
	-42.4	-60.7	-1.3	no
	-57.9	-44.4	-9.2	no
	-54.9	-52.6	-15.5	no
	-46.5	-53.3	-18.5	no
	-50.9	-61.8	-4.7	yes
	-40.4	-62.7	-8.8	no
	-54.1	-62.4	-6.9	yes
	-57.7	-31.6	-26.4	no
	-51	-30.2	-19.4	no
	-45.4	-31.2	-19.3	no
	-58.7	-46.5	-14.4	no
	-51.2	-14	-28	no
	-61	-46	-19	no
	-52	-46	-17	no
	-47	-19	-34	no
	-53	-19	-26	no
	-61	-71	-1	-
	-54	-36	-27	no
	-50	-19	-34	no
	-58	-57	-1	yes
	-56	-57	0	yes
	-54	-46	-30	-
	-63	-36	-20	no
	-52	-56	-10	no
	-61	-71	-3	-
	-59	-59	1	yes
	-53	-38	-25	no
	-69	-38	-18	no
	-46	-26	-24	no
	-60	-26	-28	no
	-59	-26	-37	-
	-43	-7	-47	-
	-41	5	-41	no
	-59	-59	-24	no
	-44	-18	-26	no
	-39	-7	-40	no
	-64	-48	-25	-
	-51	-47	-16	no
	-57	-38	-32	-
	-60	-38	-24	no
	-50	5	-44	no
	-38	-7	-40	no
	-66	-43	-8	yes
	-65	-43	-22	no
	-43	-2	-45	-
	-59	-67	-16	-
	-61	-55	-14	no
	-52	-67	-12	no
	-60	-55	-14	no
	-42	-15	-33	no
	-50	-15	-39	no
	-50	-15	-37	no
	-62	-31	-17	no
	-56	-30	-28	no
	-52	-42	-18	no
	-45	-2	-39	no
	-45	-16	-31	no
	-38	-3	-36	no
	-60	-42	-28	-
	-51	-26	-29	no
	-61	-26	-21	no
	-59	-16	-32	no
	-70	-42	-11	no
	-62	-26	-35	-
	-63	-26	-17	yes
	-52	-16	-36	no
	-50	-3	-36	no
	-10.6	-48.6	-1.1	no
	-10.6	-46.3	-0.1	no
	-0.9	-34.4	25.9	no
	-2.8	-53.2	19.4	yes
	-2	-55	18	yes
	-9	-46	10	no
	-18	-35	-3	no
	-2	-47	33	yes
	-3	-58	12	no
	-3	-47	20	yes
	-6	-38	25	no
	-17	-47	1	no
	-18	-53	-2	yes
	-16	-53	-2	yes
	-10	-52	34	yes
	-23	-53	2	no
	-6	-36	23	-
	-22	-53	2	no
	-4	-42	3	-
	-5	-55	24	yes
	-3	-42	28	no
	-36.8	-86	-9.9	no
	-7.4	-94.1	-17.8	no
	-6.4	-94.1	-17.8	no
	-48.3	-85	8	-
	-33.7	-84.1	-6.2	no
	-32.6	-84	-3.9	no
	-17	-93.8	24.2	yes
	-12.4	-91.9	12.2	no
	-33.6	-97.9	6.8	no
	-27.8	-98.4	-9.6	no
	-50.6	-74.4	-0.1	yes
	-55.1	-74.4	-0.1	yes
	-29	-82	-17	no
	-62	-70	-11	-
	-50	-83	10	yes
	-32	-91	6	no
	-35	-92	9	no
	-21	-99	6	no
	-17	-99	-3	no
	-6	-99	-17	no
	-45	-83	20	yes
	-28	-99	-7	no
	-7	-99	-2	no
	-7	-99	2	no
	-50	-80	21	-
	-53	-79	-7	-
	-53	-79	3	yes
	-24	-94	22	yes
	-26	-94	-16	no
	-28	-94	-13	no
	-36	-94	-4	no
	-48	-85	-5	-
	-39	-95	-4	no
	-17	-95	-1	no
	-45	-86	5	yes
	-35	-86	-20	no
	-47	-86	-4	no
	-44	-75	-22	-
	-54	-54	-4	yes
	-47	-76	12	yes
	-59	-64	-11	no
	-54	-75	14	-
	-35.5	43.8	-9.5	no
	-32.4	44.4	-7.3	no
	-11	54.2	-17.6	no
	-46.9	14.3	-12.1	yes
	-10	54.2	-17.6	no
	-31.6	33.6	-10.9	no
	-16.4	63.6	-13.7	no
	-23.9	36.2	-13.6	no
	-19.6	51.6	-11.4	no
	-20.4	24.1	-16	no
	-11	32	-24	no
	-24	16	-26	no
	-9	32	-28	no
	-26	47	-16	no
	-22	47	-17	no
	-21	23	-28	no
	-25	23	-17	no
	-8	33	-28	no
	-34	34	-15	no
	-16	53	-24	-
	-16	46	-22	no
	-22	33	-23	no
	-21	18	-26	no
	-17	18	-28	no
	-27	48	-16	no
	-24	48	-17	no
	-13	59	-28	-
	-37	39	-14	no
	-15	27	-26	no
	-30	28	1	no
	-33	43	-9	no
	-16	55	-22	-
	-27	42	-10	no
	-19	42	-23	no
	-24	55	-14	no
	-35	28	-21	no
	-19.9	-85.7	-18.5	no
	-12.4	-82.9	-16.6	no
	-24.5	-59.1	-4.6	yes
	-6.6	-62.9	8.9	no
	-6.7	-67.3	-3.7	no
	-31.7	-60	-4.9	no
	-18.4	-54.2	-3	yes
	-11.1	-96.7	0.9	no
	-14.6	-81.8	-11.1	no
	-11.5	-67.1	0.6	yes
	-4.9	-62.4	7.2	no
	-34	-56	-9	-
	-32	-56	-6	no
	-9	-69	-1	yes
	-19	-69	6	no
	-31	-56	-6	no
	-26	-55	9	no
	-26	-45	-2	no
	-25	-45	-4	no
	-24	-55	8	no
	-7	-67	1	no
	-6	-67	3	no
	-17	-67	-2	yes
	-8	-80	-15	-
	-19	-59	3	no
	-15	-80	-16	no
	-3	-93	-19	-
	-11	-59	-3	yes
	-15	-80	-18	-
	-22	-59	2	no
	-9	-86	-20	-
	-22	-85	-16	no
	-19	-75	0	-
	-26	-54	-8	no
	-24	-54	-9	yes
	-22	-63	-5	yes
	-30	-63	2	-
	-20	-42	-12	no
	-19	-42	-12	no
	-20	-64	-13	yes
	-14	-76	-11	no
	-23	-55	-3	no
	-25	-55	-2	no
	-3.8	46.8	-12.7	yes
	-7	44.8	-20.2	no
	-8.5	30	-22	no
	-10.4	36.1	-21.8	no
	-7.4	56.5	-3.6	yes
	-6.3	56.4	-7.1	yes
	-11.4	24.2	-16	no
	-8.1	36.2	-20.6	no
	-8.2	38.6	-13.7	no
	-11.4	24.3	-13.6	no
	-5	47	-29	no
	-5	31	-22	no
	-7	30	-17	no
	-8	32	-25	no
	-6	47	-27	no
	-5	46	-18	no
	-4	46	-18	yes
	-10	32	-24	no
	-4	47	-29	no
	-5	33	-28	no
	-6	33	-17	no
	-6	46	-28	no
	-5	53	-30	-
	-2	53	-29	-
	-1	53	-29	-
	1	23	-27	no
	-5	46	-17	no
	-7	46	-13	yes
	-3	46	-28	no
	-4	60	-14	yes
	-10	37	-29	no
	-10	36	-24	no
	-6	47	-11	yes
	-5	47	-11	yes
	-8	60	-4	no
	-4	36	-25	no
	-25	5	-19	no
	-8	48	-25	no
	-9	36	-24	no
	-8	55	-5	no
	-5	42	-13	no
	-7	55	-19	no
	-2	27	-26	no
	-5	27	-19	no
	-8	42	-24	no
	-54.9	-11.5	-22	yes
	-57.5	-31.8	-7.1	yes
	-59.7	-35.5	-21	no
	-60.7	-31.6	-6.1	yes
	-52	-22.1	-16.6	no
	-58.9	-43.3	-5	yes
	-57.9	-47.1	1.4	yes
	-55.8	-47.4	0.4	yes
	-55.9	-9.3	-13.5	yes
	-51.7	-11.2	-20.9	no
	-50.7	-12	-24.1	no
	-49.4	-0.8	-31.8	no
	-46.2	-1.8	-36	no
	-52.4	2.5	-19	no
	-41.8	7.7	-37.7	no
	-63.1	-60.4	-0.2	-
	-64.3	-59.2	2.1	-
	-51.3	-14.6	-12.6	no
	-57.9	-28.8	-6.6	yes
	-58.8	-46.4	-9.7	yes
	-51.2	-13.9	-23.3	no
	-58	-19	-19	yes
	-46	16	-40	no
	-49	3	-36	no
	-54	3	-30	no
	-61	-36	-14	no
	-45	16	-40	no
	-66	-48	-4	yes
	-63	-26	-27	no
	-65	-18	-32	-
	-63	-18	-25	yes
	-54	-6	-37	no
	-65	-48	-6	yes
	-64	-38	0	yes
	-61	-18	-20	yes
	-43	5	-31	no
	-60	-59	4	yes
	-63	-38	-3	yes
	-52	13	-35	no
	-63	-3	-17	no
	-59	-15	-20	yes
	-64	-31	-13	yes
	-70	-44	5	-
	-66	-44	-2	yes
	-54	9	-31	no
	-51	17	-27	no
	-56	-16	-9	no
	-53	9	-31	no
	-65	-42	5	no
	-64	-42	-7	yes
	-46	8	-42	no
	-63	-42	-4	yes
	-62	-3	-19	no
	-45	8	-40	no
	-51	8	-37	no
	-55	-54	-6	yes
	-63	-16	-30	-
	-32.2	-31.6	-16.6	no
	-34.1	-23.7	-28.2	no
	-20.4	-22	-22.6	no
	-25.6	-22.4	-23.8	no
	-32.4	-37.9	-15.4	no
	-12.3	-39.2	-9.1	no
	-28.1	-37	-12.1	no
	-18.6	-29.5	-14.7	no
	-25.3	-29.6	-17	no
	-37	-35	-9	no
	-26	-20	-33	no
	-35	-20	-24	no
	-35	-26	-21	no
	-21	-18	-25	no
	-28	-38	-9	no
	-14	-38	-3	no
	-30	-38	-13	no
	-26	-28	-24	no
	-28	-28	-27	no
	-40	-28	-22	no
	-37	-16	-29	no
	-24	-15	-35	no
	-19	-16	-29	no
	-37	-16	-39	no
	-27	-26	-23	no
	-5.4	-17.3	48.6	yes
	-1.3	-21.7	73.1	no
	-6	-40.2	57.4	no
	-1.2	-35.3	63.8	no
	-3.5	-26.5	66.5	no
	-6.8	-21.8	43.7	no
	-7.9	-23.9	48.6	no
	0	-35.3	63.8	-
	-7.8	-33.8	47.1	no
	-5	-20	72	no
	0	-34	52	no
	-7	-18	50	no
	-9	-26	46	no
	-3	-26	71	no
	-9	-27	40	no
	-15	-37	49	-
	-2	-13	69	no
	-4	-25	72	no
	-5	-26	61	no
	-5	-55	72	no
	-3	-42	54	no
	-2	-42	54	no
	0	-26	73	-
	-37.7	0.6	14.3	no
	-54.1	20	22.6	no
	-53	20	22.6	no
	-53.4	6.4	-4	yes
	-54.2	16.7	14.2	yes
	-36.2	21.4	10.2	yes
	-56	16	-5	-
	-46	6	0	yes
	-59	26	15	no
	-54	10	-5	yes
	-58	11	9	yes
	-49	20	30	no
	-54	18	13	yes
	-45	11	0	yes
	-43	18	0	yes
	-47	29	4	no
	-43	20	36	no
	-45	20	38	yes
	-44	20	-3	no
	-44	5	33	yes
	-41	47	-17	no
	-50	33	-10	yes
	-32	47	-22	-
	-42	47	-17	no
	-29	53	-19	-
	-31	47	-22	-
	-34	54	-18	-
	-33	54	-18	no
	-40	39	-14	no
	-51	39	-14	-
	-35	48	-13	no
	-34	48	-13	no
	-40	39	-16	no
	-43	48	-9	no
	-49	28	-7	yes
	-34	43	-11	no
	-55.2	18.3	-0.7	yes
	-47.8	17.8	-7.2	yes
	-45.6	22.4	-2.4	no
	-52	17.8	-2.8	yes
	-42.1	35.9	-1.4	no
	-39.8	46.4	5.5	no
	-38.7	46.4	5.5	no
	-39.7	35.3	1.8	no
	-43	35.2	0.6	no
	-38.5	35.2	-1.7	no
	-40	47	-4	no
	-55	32	10	no
	-43	47	-12	no
	-41	23	-12	no
	-36	34	-13	no
	-35	34	-13	no
	-52	34	-9	yes
	-56	38	1	no
	-45	48	-4	no
	-49	44	-9	no
	-54	44	7	no
	-8	-74.2	7.6	no
	-6.9	-78.8	8.7	no
	-11.2	-95.4	5.5	no
	-18	-68	14	no
	-7	-85	-1	no
	-10	-75	2	no
	-6	-94	5	no
	-15	-75	10	no
	-21	-63	-4	yes
	-21	-95	-11	no
	-17	-86	0	-
	-20	-86	-4	no
	-14	-76	8	no
	-12	-77	13	no
	-25	-64	5	no
	-53.2	-27.3	34.8	yes
	-48.9	-24.8	35.6	no
	-57.3	-23.4	54.1	-
	-52.1	-26.5	50.4	yes
	-54.3	-31.1	45.6	yes
	-45.6	-20.8	62.9	no
	-48.1	-35.5	53.3	yes
	-46.1	-40.9	40.9	yes
	-39.4	-26.1	67.4	no
	-44.6	-20.8	62.9	no
	-4.6	-37.1	76.9	no
	-50.7	-17.7	58.5	no
	-40.3	-34.2	49.4	no
	-31.6	-26.8	70	no
	-38.2	-29.5	59.6	no
	-64	-12	37.9	-
	-49.2	-11.7	8.4	yes
	-54.8	-13	5	yes
	-68	-8	23	no
	-20	-46	68	yes
	-65	-8	41	-
	-61	-8	38	no
	-68	-8	20	no
	-38	-35	68	no
	-55	-20	59	no
	-54	-20	59	no
	-50	-18	52	yes
	-49	-18	52	no
	-64	-18	41	-
	-68	-6	28	-
	-21	-38	73	yes
	-46	-38	60	yes
	-52	-27	62	yes
	-59	-6	24	no
	-72	-26	27	-
	-68	-26	38	-
	-47	-27	50	no
	-58	-14	48	yes
	-44	-14	64	no
	-14	-37	71	no
	-39	-26	54	no
	-39	-27	70	no
	-42	-26	70	-
	-47	-16	63	-
	-59	-16	49	yes
	-43	-16	10	no
	-26	-26	58	no
	-63	-3	42	-
	-68	-3	12	-
	-7.1	1.4	36.1	no
	-3	-4.9	28.4	no
	-1.2	-16.7	29.6	-
	-12.7	-13.1	39.8	no
	-5.3	-12.7	36.6	no
	-17.4	-32.1	38.8	-
	-2.7	-35.6	33.1	yes
	-7.7	-34	41.2	no
	-10.2	-10	37.9	no
	-4.6	-9.9	37.9	no
	-0.1	-10.1	29.6	-
	-7	-1.1	41.8	yes
	-1.4	-1.2	34.7	no
	-3	-46	37	yes
	-17	-34	44	yes
	-2	-9	29	-
	-2	-9	25	-
	-12	-9	32	-
	-11	-9	32	no
	-7	-18	46	yes
	-5	-38	35	yes
	-8	3	38	yes
	-6	-18	30	no
	-4	-26	35	no
	-4	-26	32	no
	-8	-26	43	no
	-9	-6	46	no
	-4	3	32	no
	-4	-6	33	no
	-2	1	44	yes
	-2	-27	24	-
	-9	-27	36	no
	-8	-13	44	no
	-5	-26	28	-
	-3	-26	41	no
	-3	-3	32	no
	-8	-3	47	no
	-3	-16	28	-
	-6	-42	48	no
	-7	-16	44	yes
	-44.1	-1	54.8	no
	-56.8	-4.4	42.8	no
	-53.8	-10	33.8	no
	-58	-10.8	35	no
	-64.4	-10.2	4.4	yes
	-58.8	1.2	34.9	no
	-63.2	-6.1	11.5	yes
	-40.1	-11	62.3	no
	-38.2	-17.6	41.2	no
	-35.2	-27.4	62.2	no
	-21.2	-13.9	66.7	no
	-36.1	-18.7	66.1	no
	-37.2	-22.1	53.3	no
	-41.5	-23	54.5	no
	-19.2	-18.7	73.3	no
	-21.4	-22.7	58.2	no
	-50.7	7.3	22	yes
	-39.4	-17.9	47.9	no
	-25.9	-27	61.8	no
	-55.1	5.9	13.9	yes
	-21.5	-26.7	68.8	no
	-5.9	-26.2	75.9	no
	-5.7	-36.3	68.6	no
	-6.8	-36.2	70.9	no
	-49.6	7.4	22	yes
	-13	-20	73	no
	-42	-20	55	no
	-63	3	10	yes
	-38	-9	70	-
	-59	5	42	no
	-42	-20	51	no
	-34	-20	66	no
	-43	3	10	yes
	-45	3	8	yes
	-45	5	31	yes
	-43	-17	67	no
	-61	-6	40	no
	-8	-17	74	no
	-50	-6	30	no
	-43	-6	61	yes
	-62	6	1	yes
	-46	-17	54	no
	-30	-17	77	no
	-27	-5	54	yes
	-67	-6	10	-
	-65	6	19	-
	-49	-6	30	no
	-29	-13	68	no
	-42	0	54	no
	-38	-14	58	no
	-10	-26	83	no
	-49	0	55	no
	-60	-2	11	yes
	-47	-1	7	yes
	-65	-1	26	no
	-30	-26	73	no
	-29	-26	73	no
	-60	-3	28	no
	-57	-3	47	-
	-24	-16	77	no
	-37	-16	58	no
	-36	-16	66	no
	-55	5	50	no
	-60	5	1	yes
	-64	5	6	-
	-5.6	-64.4	23.8	yes
	-5.3	-51.6	64	no
	-4.2	-50.2	40.2	yes
	-5.6	-62.9	8.9	no
	-3.1	-50.2	40.3	yes
	-15	-73.8	30.7	no
	-4.4	-52.6	70.1	no
	-2	-52.1	51.1	no
	-6	-46	50	no
	-10	-46	59	no
	-5	-55	36	yes
	-6	-55	49	no
	-15	-55	17	no
	-9	-68	32	no
	-11	-68	30	no
	-6	-68	59	no
	-11	-55	34	yes
	-14	-55	17	no
	-2	-46	37	yes
	-13	-47	61	yes
	-3	-68	58	no
	-6	-81	55	no
	-9	-58	48	no
	-2	-38	52	no
	-22	-67	16	-
	-8	-47	45	no
	-3	-80	48	no
	-8	-58	48	no
	-2	-75	50	no
	-6	-64	60	no
	-19	-62	9	no
	-5	-62	19	yes
	-9	-52	46	no
	-4	-36	45	no
	-3	-75	41	no
	-18	-76	39	yes
	-22	-63	-3	yes
	-8	-52	52	no
	-5	-52	68	no
	-10	-78	41	no
	-12	-77	27	no
	-12	-77	29	no
	-6	-64	39	no
	-10	-55	37	yes
	-16	-64	16	no
	-7	-55	4	no
	-7.2	38.2	-7.8	no
	-7.3	41.7	13.1	no
	-3.6	24.7	-6.6	no
	-2.5	24.7	-6.6	no
	-8.4	33.3	24.5	no
	-5	41.3	1.4	no
	-6	38.7	-11.4	no
	-4	16	-9	no
	-5	45	-1	no
	-3	16	-5	-
	-5	24	-6	no
	-3	55	6	yes
	-3	14	-7	-
	-6	34	-4	no
	-6	48	-5	yes
	-6	44	28	yes
	-4	42	-6	no
	-34.1	59.2	-1.1	no
	-25.9	48.1	31.4	no
	-46.4	30.7	20.7	yes
	-26.1	41.3	47.3	no
	-31.5	36.7	30.1	yes
	-24.9	48.2	31.4	no
	-41.9	40.9	17.8	yes
	-18.9	57.4	29.4	yes
	-24.4	44.3	35.3	no
	-38.8	48.7	10	no
	-21.1	65.6	14.5	no
	-56.5	19.5	28	no
	-55.4	19.5	28	yes
	-15.4	64.4	7.5	no
	-28.8	41.9	29.6	yes
	-53.2	19.6	30.3	no
	-48.8	35.8	21.8	yes
	-37	47	-4	no
	-42	45	40	-
	-50	30	37	no
	-41	29	52	-
	-41	45	40	-
	-48	46	13	no
	-44	48	3	no
	-20	56	27	no
	-57	25	26	no
	-50	35	15	yes
	-23	48	29	no
	-23	48	32	no
	-23	56	23	no
	-32	55	9	no
	-19	56	27	yes
	-37	59	-8	no
	-38	37	35	yes
	-36	50	25	yes
	-23	49	38	no
	-24	59	-15	no
	-35	37	46	no
	-34	49	35	yes
	-35	60	12	no
	-21	61	30	no
	-26	60	16	no
	-28	44	30	no
	-44	55	-2	no
	-37	55	-11	no
	-23	20	47	yes
	-50	44	20	no
	-34	56	20	no
	-30	56	30	no
	-27	56	38	-
	-53	29	34	no
	-25	26	56	yes
	-1.6	7.7	59.8	no
	-18.5	6.7	57.3	no
	0.4	44.6	32.7	yes
	-24.9	7.4	60.4	yes
	-6.6	17.9	48.8	no
	-8.9	13.3	27.1	-
	-18.2	20.4	54.8	no
	-13.7	29.3	50.9	yes
	-3	-3.7	70.8	no
	1.7	57.3	22.5	yes
	-2.3	64.8	9.8	no
	-1.2	64.9	9.8	yes
	0	28.4	42.5	no
	-12.7	29.4	51	no
	-11.6	28.5	47.8	no
	-25.2	-4.8	68.3	yes
	0	31.1	27.4	no
	-14.6	35.7	54.2	yes
	-6.4	27.6	18.9	no
	-3.2	-11.6	65.6	no
	-2.8	42.7	50.9	yes
	-21.9	42	37.2	no
	0.4	44.8	33.8	yes
	-16.6	57.5	30.5	yes
	-16.6	57.4	29.4	yes
	-8.5	33.5	29.2	no
	-9.7	56.7	5.9	no
	-5.3	66.6	3.8	no
	-8.3	16.3	37.8	yes
	-19.4	-10.4	65	no
	-2.5	-12.5	58.2	yes
	-15.5	57.5	30.6	yes
	-19.5	-0.6	64.1	no
	-14.2	30.9	54.2	yes
	-15.3	29.6	48.4	no
	-3	43.3	27.1	yes
	-7.1	-0.9	47.7	yes
	-29	-9	59	no
	-4	17	43	yes
	-25	44	51	-
	-3	4	61	yes
	-24	44	51	-
	-3	28	35	no
	-4	28	47	no
	-5	44	54	yes
	-26	17	59	yes
	-23	29	46	yes
	-3	28	47	no
	-29	26	47	yes
	-28	27	54	yes
	-12	36	54	yes
	-5	-5	73	no
	-29	15	66	-
	-11	15	71	no
	-3	26	44	no
	-1	4	55	yes
	-5	27	62	yes
	-13	36	55	yes
	-3	35	35	yes
	-19	1	54	no
	-1	2	70	no
	-19	13	68	no
	-3	21	63	no
	-5	48	32	yes
	-8	49	36	yes
	-4	60	21	yes
	-4	36	29	no
	-1	13	70	no
	-4	48	32	yes
	0	-13	55	yes
	0	13	70	no
	-2	21	63	no
	-26	21	58	yes
	-20	37	41	yes
	-7	37	59	yes
	-7	49	36	yes
	-2	-3	57	yes
	-19	44	54	-
	-10	55	35	yes
	-9	-16	48	no
	0	5	68	no
	-2	19	47	no
	-6	26	43	no
	-4	54	12	yes
	-25	-2	59	yes
	-23	5	62	yes
	-16	26	53	yes
	-4	54	3	yes
	-4	20	52	no
	-15	26	53	yes
	-1	26	57	no
	-5	44	53	yes
	-35.1	-62.6	45.2	yes
	-34	-62.6	45.2	yes
	-38.3	-62.5	58.6	yes
	-20.4	-66.4	63.1	no
	-18.4	-70.3	52.6	yes
	-17.3	-70.2	52.7	yes
	-35.5	-38	42.8	yes
	-16.8	-50.2	70.2	yes
	-33.6	-44.5	66.9	yes
	-43.5	-46.3	51.7	yes
	-10	-54.8	75	no
	-29.9	-62.3	56.7	yes
	-19.7	-72.9	60.1	no
	-25.1	-76	37.9	yes
	-30	-61.1	60.1	yes
	-6.9	-91.2	29.9	yes
	-31	-47	45	yes
	-44	-47	48	yes
	-32	-35	39	no
	-32	-69	55	yes
	-29	-69	56	yes
	-29	-55	65	yes
	-32	-47	47	yes
	-25	-46	52	no
	-40	-35	50	yes
	-22	-69	63	no
	-9	-55	66	yes
	-40	-48	52	yes
	-41	-48	55	yes
	-20	-69	36	no
	-21	-47	74	no
	-17	-68	46	yes
	-17	-58	68	yes
	-40	-59	43	yes
	-19	-81	49	yes
	-22	-80	18	no
	-17	-81	51	no
	-17	-91	10	no
	-14	-99	16	no
	-5	-99	10	no
	-31	-76	49	yes
	-24	-65	32	no
	-23	-86	19	yes
	-21	-75	51	yes
	-33	-39	67	yes
	-17	-86	37	yes
	-12	-64	68	no
	-31	-51	62	yes
	-31	-52	71	yes
	-29	-95	15	no
	-36	-86	22	yes
	-34	-86	22	yes
	-35	-86	25	no
	-33	-77	22	no
	-24	-78	55	-
	-26	-64	66	no
	-25	-55	48	yes
	-26	-55	66	yes
	-24	-42	70	yes
	-25	-64	45	yes
	-19	-55	75	no
	-62.7	-28.6	1.2	no
	-50.8	-16.6	-4.2	no
	-52	-21	-12.3	no
	-67.6	-14.6	0.7	no
	-55.6	-36.9	10.7	no
	-45	-36.6	15.4	no
	-62	-41.4	19.3	yes
	-66.2	-41.8	18.1	no
	-48.2	2.3	-20	no
	-48.5	-8.3	-10.2	no
	-60.8	6.5	-3.1	yes
	-51.4	1.7	-22.2	no
	-47.4	-8.2	-10.1	no
	-49.3	5.3	-6.1	yes
	-68.1	-24.2	3.6	no
	-54.6	-26.4	-2.1	no
	-49.1	-14.5	-9	no
	-41.6	19.2	-20.3	no
	-69	-36	9	no
	-59	-8	5	yes
	-67	-8	4	-
	-65	-8	-16	no
	-47	3	-14	no
	-63	3	-7	-
	-32	16	-27	no
	-63	-35	22	yes
	-61	-19	-7	no
	-64	-8	-16	yes
	-62	-19	-12	yes
	-46	3	-17	no
	-53	-6	-3	yes
	-51	-6	-10	no
	-58	5	-8	yes
	-60	5	-6	yes
	-59	5	-6	yes
	-57	5	-23	no
	-53	14	-11	yes
	-68	-49	33	-
	-61	-38	12	no
	-73	-38	14	-
	-56	-26	-6	no
	-66	5	-10	-
	-69	-26	-10	no
	-66	-6	-13	no
	-68	-26	9	yes
	-74	-26	6	-
	-49	-19	-3	no
	-61	-19	-1	no
	-52	17	-13	yes
	-66	-16	12	-
	-57	-3	-14	no
	-47	17	-26	no
	-59	-30	3	no
	-69	-41	27	-
	-45	-16	-3	no
	-66	-2	11	no
	-43	8	-18	no
	-61	17	-8	-
	-67	-16	21	no
	-57	-28	14	yes
	-65	9	5	-
	-60	17	-8	-
	-60	-26	18	yes
	-69	-16	-1	no
	-61	-3	-4	yes
	-66	-3	-5	-
	-59	5	-4	yes
	-58	5	-4	yes
	-39	28	-24	-
	-58	18	-12	-
	-68	-26	24	yes
	-52	-16	-1	no
	-62	-16	-7	no
	-45	5	-14	no
	-50	18	-10	yes
	-57	18	-12	yes
	-43	28	-23	no
	-49	-3	1	yes
	-47	-3	-1	yes
	-52	5	-19	no
	-64	-38.7	25.5	yes
	-57.6	-34.7	19.3	yes
	-60.8	-34.5	20.3	yes
	-63	-38.7	25.5	yes
	-65.1	-38.8	25.4	yes
	-59.2	-54.4	24	yes
	-63.7	-37.2	37.8	yes
	-59.3	-36.9	46.1	yes
	-67	-40.9	27.5	-
	-46	-35	43	yes
	-59	-47	28	yes
	-57	-19	13	yes
	-57	-60	28	yes
	-58	-61	41	-
	-43	-60	41	yes
	-50	-49	33	yes
	-70	-38	32	-
	-44	-48	53	yes
	-53	-49	30	yes
	-51	-38	39	yes
	-66	-26	14	yes
	-43	-48	53	yes
	-68	-28	30	yes
	-58	-28	45	yes
	-54	-55	36	yes
	-61	-40	36	yes
	-63	-40	46	-
	-57	-26	54	-
	-51	-42	50	yes
	-71	-42	14	-
	-47	-42	60	yes
	-60	-26	26	yes
	-9.6	63.7	-14.8	no
	-9.7	63.8	-12.5	no
	-8.5	63.8	-12.5	no
	-15.3	63.9	-6.6	no
	-8.5	63.7	-14.8	no
	-25.9	9.2	-33.1	no
	-24.8	9.2	-33	no
	-28	16	-43	no
	-25	13	-37	no
	-23	13	-37	no
	-30	13	-39	no
	-30	18	-36	no
	-16	18	-34	-
	-25	18	-41	no
	-27	28	-39	-
	-50.7	-10.7	5.9	yes
	-34.4	-35.5	18.8	no
	-37.9	-23.5	10.7	no
	-45.8	-12.8	5	no
	-41	-19	8	no
	-54	-26	16	yes
	-50	-16	6	yes
	-35	24	3.2	yes
	-41.4	-21.7	9.3	no
	-38	-11.8	0.8	no
	-43.3	-13.6	-5.7	no
	-33.5	-0.7	13.5	no
	-35	-17.9	18.9	no
	-10	10.1	-18.3	no
	-33.1	14	10.7	yes
	-33.9	24.1	3.2	yes
	-28	5.4	-15.5	-
	-33.8	6.1	10.4	yes
	-35.8	-15.7	13.5	no
	-32.4	-23.1	17.7	no
	-42.4	-14.1	-2	no
	-43	-8	13	yes
	-41	-9	5	no
	-43	-8	20	no
	-44	3	3	yes
	-41	-19	3	no
	-40	-6	9	yes
	-31	4	-19	no
	-1	14	-11	no
	-41	14	-7	yes
	-42	-6	-11	no
	-41	5	-17	no
	-42	-19	-4	no
	-42	-1	0	yes
	-34	10	5	yes
	-43	-28	16	yes
	-44	-15	5	no
	-34	10	3	yes
	-36	18	2	yes
	-36	-16	-1	no
	-41	5	4	yes
	-41	5	-4	yes
	-44	-3	5	yes
	-38	20	-2	yes
	-31	19	-20	no

## Sheet: Supplementary Data 10
	Supplementary Data 10. Included BrainSpan samples in the final analysis.
	Structure id	Structure acronym	Structure name	Hub?
	10173	DFC	dorsolateral prefrontal cortex	yes
	10185	VFC	ventrolateral prefrontal cortex	yes
	10225	IPC	posteroventral (inferior) parietal cortex	yes
	10243	STC	posterior (caudal) superior temporal cortex (area 22c)	yes
	10163	M1C	primary motor cortex (area M1, area 4)	no
	10194	OFC	orbital frontal cortex	no
	10209	S1C	primary somatosensory cortex (area S1, areas 3,1,2)	no
	10236	A1C	primary auditory cortex (core)	no
	10252	ITC	inferolateral temporal cortex (area TEv, area 20)	no
	10268	Ocx	occipital neocortex	no
	10269	V1C	primary visual cortex (striate cortex, area V1/17)	no
	10278	MFC	anterior (rostral) cingulate (medial prefrontal) cortex	no
	10291	M1C-S1C	primary motor-sensory cortex (samples)	no
	10294	HIP	hippocampus (hippocampal formation)	no
	10361	AMY	amygdaloid complex	no
